# Supplementary material for: Nowcasting the COVID‐19 pandemic in Bavaria
Source: Biom J. 2020 Dec 1;63(3):490–502. doi: 10.1002/bimj.202000112 (PMC7753318; doi:10.1002/bimj.202000112)
Supplement: Supplementary file 2 — Supporting Information [file BIMJ-63-490-s001.zip]

Archive with 94 entries (75 files):
- code_and_data/
- code_and_data/README.md
- code_and_data/code_public/
- code_and_data/code_public/1_main_analysis/
- code_and_data/code_public/1_main_analysis/1_main_analysis.R
- code_and_data/code_public/1_main_analysis/analysis_fun.R
- code_and_data/code_public/1_main_analysis/general/
- code_and_data/code_public/1_main_analysis/general/est.R0.TD.R
- code_and_data/code_public/1_main_analysis/general/randomWalk_cpDelay_wExtra_negBinom.stan
- code_and_data/code_public/2_evaluation/
- code_and_data/code_public/2_evaluation/est_synthetic_data/
- code_and_data/code_public/2_evaluation/est_synthetic_data/1_make_data.R
- code_and_data/code_public/2_evaluation/est_synthetic_data/2_est_negBinom_rW_cp_2w.R
- code_and_data/code_public/2_evaluation/est_synthetic_data/2_est_negBinom_rW_cp_true.R
- code_and_data/code_public/2_evaluation/est_synthetic_data/2_est_negBinom_rW_rW.R
- code_and_data/code_public/2_evaluation/est_synthetic_data/2_est_poiss_rW_const.R
- code_and_data/code_public/2_evaluation/est_synthetic_data/2_est_poiss_rW_cp_2w.R
- code_and_data/code_public/2_evaluation/est_synthetic_data/2_est_poiss_rW_cp_true.R
- code_and_data/code_public/2_evaluation/stan_models/
- code_and_data/code_public/2_evaluation/stan_models/iidLogGa_constDelay_poisson.rds
- code_and_data/code_public/2_evaluation/stan_models/iidLogGa_constDelay_poisson.stan
- code_and_data/code_public/2_evaluation/stan_models/negBinom_rWalk_cp.rds
- code_and_data/code_public/2_evaluation/stan_models/negBinom_rWalk_cp.stan
- code_and_data/code_public/2_evaluation/stan_models/negBinom_rWalk_cp_wExt_Delay.rds
- code_and_data/code_public/2_evaluation/stan_models/negBinom_rWalk_cp_wExt_Delay.stan
- code_and_data/code_public/2_evaluation/stan_models/negBinom_rWalk_rWalk.rds
- code_and_data/code_public/2_evaluation/stan_models/negBinom_rWalk_rWalk.stan
- code_and_data/code_public/2_evaluation/stan_models/negBinom_rWalk_rWalk2days.rds
- code_and_data/code_public/2_evaluation/stan_models/negBinom_rWalk_rWalk2days.stan
- code_and_data/code_public/2_evaluation/stan_models/negBinom_rWalk_rWalk_wd.rds
- code_and_data/code_public/2_evaluation/stan_models/negBinom_rWalk_rWalk_wd.stan
- code_and_data/code_public/2_evaluation/stan_models/poisson_rWalk_const.rds
- code_and_data/code_public/2_evaluation/stan_models/poisson_rWalk_const.stan
- code_and_data/code_public/2_evaluation/stan_models/poisson_rWalk_cp.rds
- code_and_data/code_public/2_evaluation/stan_models/poisson_rWalk_cp.stan
- code_and_data/code_public/2_evaluation/est_bavarian_data/
- code_and_data/code_public/2_evaluation/est_bavarian_data/est_negBinom_rW_rW.R
- code_and_data/code_public/2_evaluation/est_bavarian_data/est_negBinom_rW_cp_2w_wd.R
- code_and_data/code_public/2_evaluation/est_bavarian_data/est_poiss_rW_const.R
- code_and_data/code_public/2_evaluation/est_bavarian_data/est_negBinom_rW_rW_wd.R
- code_and_data/code_public/2_evaluation/est_bavarian_data/est_negBinom_rW_cp_2w.R
- code_and_data/code_public/2_evaluation/est_bavarian_data/est_poiss_rW_cp_2w.R
- code_and_data/code_public/2_evaluation/supp_note_1.R
- code_and_data/code_public/2_evaluation/eval_fun.R
- code_and_data/code_public/2_evaluation/supp_note_1.pdf
- code_and_data/code_public/2_evaluation/results_table.R
- code_and_data/data_public/
- code_and_data/data_public/main_analysis/
- code_and_data/data_public/main_analysis/onsets_true_retrospec_07-31.csv
- code_and_data/data_public/main_analysis/synth_dat.csv
- code_and_data/data_public/evaluation/
- code_and_data/data_public/evaluation/epidemic_curve_synthetic_data.csv
- code_and_data/data_public/evaluation/dat_mod_synthetic.RData
- code_and_data/data_public/evaluation/dat_bavaria_persspec_synth.RData
- code_and_data/data_public/evaluation/dat_bavaria_truth_epcurve_reported.csv
- code_and_data/data_public/evaluation/dat_bavaria_truth_delay_smry.csv
- code_and_data/data_public/evaluation/dat_bavaria_true_Rt.RData
- code_and_data/results_public/
- code_and_data/results_public/1_main_analysis/
- code_and_data/results_public/1_main_analysis/figures/
- code_and_data/results_public/1_main_analysis/figures/fig_1_imp_synth.jpg
- code_and_data/results_public/1_main_analysis/figures/fig_2_nc_synth.jpg
- code_and_data/results_public/1_main_analysis/figures/fig_3_Rt_synth.jpg
- code_and_data/results_public/1_main_analysis/figures/fig_4_sens_synth.jpg
- code_and_data/results_public/1_main_analysis/figures/fig_1_imp.jpg
- code_and_data/results_public/1_main_analysis/figures/fig_2_nc.jpg
- code_and_data/results_public/1_main_analysis/figures/fig_3_Rt.jpg
- code_and_data/results_public/1_main_analysis/figures/fig_4_sens.jpg
- code_and_data/results_public/1_main_analysis/tables/
- code_and_data/results_public/1_main_analysis/tables/table_2_delay_smry.csv
- code_and_data/results_public/1_main_analysis/tables/table_2_delay_smry_synth.csv
- code_and_data/results_public/2_evaluation/
- code_and_data/results_public/2_evaluation/synthetic_data/
- code_and_data/results_public/2_evaluation/synthetic_data/poiss_rW_cp_2w.RData
- code_and_data/results_public/2_evaluation/synthetic_data/poiss_rW_cp_true.RData
- code_and_data/results_public/2_evaluation/synthetic_data/poiss_rW_const.RData
- code_and_data/results_public/2_evaluation/synthetic_data/negBinom_rW_rW.RData
- code_and_data/results_public/2_evaluation/synthetic_data/negBinom_rW_cp_true.RData
- code_and_data/results_public/2_evaluation/synthetic_data/negBinom_rW_cp_2w.RData
- code_and_data/results_public/2_evaluation/tables/
- code_and_data/results_public/2_evaluation/tables/table_3_eval.csv
- code_and_data/results_public/2_evaluation/bavaria/
- code_and_data/results_public/2_evaluation/bavaria/negBinom_rW_cp_2w.RData
- code_and_data/results_public/2_evaluation/bavaria/negBinom_rW_cp_2w_wd.RData
- code_and_data/results_public/2_evaluation/bavaria/negBinom_rW_rW.RData
- code_and_data/results_public/2_evaluation/bavaria/negBinom_rW_rW_wd.RData
- code_and_data/results_public/2_evaluation/bavaria/poiss_rW_const.RData
- code_and_data/results_public/2_evaluation/bavaria/poiss_rW_cp_2w.RData
- code_and_data/results_public/2_evaluation/bavaria/negBinom_rW_cp_2w_synthetic.RData
- code_and_data/results_public/2_evaluation/bavaria/poiss_rW_const_synthetic.RData
- code_and_data/results_public/2_evaluation/bavaria/poiss_rW_cp_2w_synthetic.RData
- code_and_data/results_public/2_evaluation/bavaria/negBinom_rW_rW_wd_synthetic.RData
- code_and_data/results_public/2_evaluation/bavaria/negBinom_rW_rW_synthetic.RData
- code_and_data/results_public/2_evaluation/bavaria/negBinom_rW_cp_2w_wd_synthetic.RData
