# Supplementary material for: Nowcasting the COVID‐19 pandemic in Bavaria
Source: Biom J. 2020 Dec 1;63(3):490–502. doi: 10.1002/bimj.202000112 (PMC7753318; doi:10.1002/bimj.202000112)
Supplement: Supplementary file 2 — Supporting Information [file BIMJ-63-490-s001.zip › code_and_data/README.md]

## Nowcasting COVID-19 disease onsets in Bavaria based on a Bayesian hierarchical model

This is the public code repository for the manuscript:

"Felix Günther, Andreas Bender, Katharina Katz, Helmut Küchenhoff, Michael Höhle: Nowcasting the COVID-19 pandemic in Bavaria"

To be published in Biometrical Journal.
A preprint of the manuscript is available here:
https://www.medrxiv.org/content/10.1101/2020.06.26.20140210v2

Code was mainly written by Günther, Bender, Höhle. We thank Titus Laska for initial code on the R(t) estimation.

### Content

#### Folder data_public:
Contains data to reproduce the reported analyses. The original Bavarian COVID-19 case reporting data are collected by the Bavarian health and food safety authority (Bayerisches Landesamt für Gesundheit und Lebensmittelsicherheit) based on the German Infection Protection Act (IfSG) and supplied to the authors. Due to data privacy protection it is only possible to provide anonymized and radomly altered person-specific data or aggregated summaries of the original dataset(s). The following files are included:

  - ./main_analysis/synth_dat.csv: A synthetic (pseudo-) dataset mimicking closely the original person-specific data on SARS-CoV-2 cases in Bavaria. It contains the columns 'rep_date_reg' (Reporting date at regional health authority, LGL), 'disease start' (symptom onset date if available, NA otherwise), 'age' (age of the person), 'sympt_expl' (dummy on reported COVID-19 related symptoms), and 'no_sympt_expl' (dummy indicating that an individual does explicitly has no symptoms at time-point of reporting). There are several individuals with no information on symptoms, i.e., neither known symptoms, nor explicitly symptom-free. The artificial data was created the following way:
We utilize for each of the 29246 cases the official reporting date at LGL and sampled an artifical age by adding/substracting a random number to the reported age. Based on an persons age, the reporting week and weekday, we sampled the expected reporting delay from the original Weibull GAMLSS imputation model and derived the artificial disease onset date for each case. We removed the sampled onset date for all persons without onset in the original data.

  - ./main_analysis/onsets_true_retrospec_07-31.csv: contains the retrospective 'true' number of individuals with disease onset on a given day ('ntInf_true') from February, 24 until April, 06; based on reported and imputed disease onsets from the original person-specific Bavarian case reporting data available at July, 31.
  
  - ./evaluation/dat_mod_synthetic.RData: RData object containing the original synthetic data for the retrospective evaluation of different nowcast models on synthetic data. The code to create the dataset is given in the code file /code_public/2_evaluation/est_synthetic_data/1_make_data.R. 15051 'person-specific' observations with reporting date (column 'rep_date'), weekday of reporting ('rep_date_weekday') and disease onset date ('disease_start').
  
  - ./evaluation/epidemic_curve_synthetic_data.csv: Contains the epidemic curve (number of individuals with disease onset on a given day) used to create the synthetic data set dat_mod_synthetic.RData in the R-script /code_public/2_evaluation/est_synthetic_data/1_make_data.R.
  
  - ./evaluation/dat_bavaria_persspec_synth.RData: Synthetic (pseudo-) dataset roughly corresponding to person-specific COVID-19 reporting data available at end of July. Used for retrospective evaluation of different nowcast models on 'true' Bavarian data. Contains 31011 'person-specific' observations with reporting date (column 'rep_date'), weekday of reporting ('rep_date_weekday') and disease onset date ('disease_start'). The original Bavarian data were restricted to all individuals with reported disease onset date (i.e., no imputation) and are here given with small random changes to their reporting/disease onset dates and therefore reporting delays.
  
  - ./evaluation/dat_bavaria_true_Rt.RData: Summary of the retrospective 'true' R(t) based on the original 'true' data available at end of July and all individuals with available disease onsets (used as 'truth' in retrospective evaluation of nowcast models on Bavarian data).
  
  - ./evaluation/dat_bavaria_truth_epcurve_reported.csv: Number of 'true' disease onsets (column 'n_dis') per day and number of reported cases per day ('n_rep') based on the original Bavarian case reporting data available at end of July and all individuals with available disease onsets (used as 'truth' in retrospective evaluation of nowcast models on Bavarian data).
  
  - ./evaluation/dat_bavaria_truth_delay_smry.csv: Summary of the 'true' empirical reporting delay distribution (time between disease onset and reporting at regional health authority) per day based on the original Bavarian case reporting data available at end of July and all individuals with available disease onsets (used as 'truth' in retrospective evaluation of nowcast models on Bavarian data). Given are the empirical median ('med_delay') and 10%, 25%, 40%, 60%, 75%, and 90% quantile ('q*_delay', e.g. 'q10_delay') of the reporting delay for cases with disease onset on a given day ('date').
  
#### Folder code_public:
Contains code to reproduce the reported analyses mainly based on synthetic data as described above. The following code files are included:

##### ./1_main_analysis/

  - ./1_main_analysis.R: Script to perform missing disease onset imputation, nowcasting, estimation of R(t), and the sensitivity analyses based on functions defined in the script ./analysis_fun.R. Reproduces and saves Figures 1-4 and Table 2 of the manuscript based on synthetic data mimicking the original person-specific reporting data.
  
  - ./analysis_fun.R: Functions to summarize case reporting data, perform disease onset imputation based on a Weibull-GAMLSS model, edit imputed case reporting data for Bayesian hierarchical nowcasting in STAN, estimate nowcast based on a STAN model, and estimation of R(t).
  
  - ./general/randomWalk_cpDelay_wExtra_negBinom.stan: Stan model for nowcasting based on a Bayesian hierarchical model assuming a first-order random walk for modeling lambda_t, 2-week changepoints in the reporting delay distribution and effects of additional covariates (e.g., reporting day weekdays) in the delay distribution. Called from 'estimate_nowcasts' function defined in ./analysis_fun.R.
  
  - ./general/est.R0.TD.R: customized version of the R0::est.R0.TD to be used in estimating R(t) based on posterior-draws of the nowcasting model. Called from 'estimate_Rt' function defined in ./analysis_fun.R.

##### ./2_evaluation/

  - ./eval_fun.R: Functions to edit case reporting data for Bayesian hierarchical nowcasting in STAN based on different models and estimate nowcast and R(t) based on a STAN model for a given date (removing all observations after that date from data) and summarize fit based on scoring rules comparing it to the "truth".
  - ./stan_models/ contains different Bayesian hierarchical nowcast model definitions in Stan used in the evaluation
  - ./est_synthetic_data/ contains code to apply (parallel) estimation of the different considered nowcast models to each day of the synthetic data
  - ./est_bavarian_data/ contains code to apply (parallel) estimation of the different considered nowcast models to each day of the (pseudo/true) Bavarian data
  - ./results_table.R is an R-file that calculates results the retrospective evaluation based on the results of the different models applied to the synthetic and Bavarian data. Creates Table 3 of the manuscript. 
  - ./supp_note_1.R is an R-file that calculates more detailed results of the retrospective evaluation based on the results of the different models applied to the synthetic and Bavarian data. Can be compiled to a .pdf file corresponding to Supplementary Note 1.
  
#### Folder results_public
  - ./1_main_analysis/.. Figures and Tables of the main analysis as performed in R-script ../../code_public/1_main_analysis/1_main_analysis.R. Results are provided based on the original data (as reported in the manuscript, not included in repository) and the pseudo data provided in the repository that can be obtained by running the main analysis script.
  
  - ./2_evaluation/ 
      - ./tables/: Contains Table 3 of the manuscript (results of retrospective evaluation on synthetic and actual Bavarian case reporting data) 
      - ./synthetic_data/: Intermediate results (Nowcasting results for each day) of the retrospective evaluation based on synthetic data for all considered models. This corresponds to the original intermediate results summarized and reported in the manuscript.
      - ./bavaria/: Intermediate results (Nowcasting results for each day) of the retrospective evaluation based on Bavarian data for all considered models. We provide the results based on the original data for all days that are summarized in the manuscript and can be use to reproduce the exact reported results. Furthermore, we provide results for the first two days (only for illustrative purposes and to save run-time) based on the pseudo-'true' Bavarian data available in the repository (i.e., the results of running the code in code_public/2_evaluation/est_bavarian_data/). The provided code might also be used to extend the analysis to all other or selected further days in the 'pseudo'-true Bavarian case reporting data. 

### Package and software versions

The computations were performed on a device with the following software versions installed and loaded (R-call to sessionInfo):
R version 3.6.3 (2020-02-29)
Platform: x86_64-pc-linux-gnu (64-bit)
Running under: Ubuntu 18.04.5 LTS

Matrix products: default
BLAS:   /usr/lib/x86_64-linux-gnu/blas/libblas.so.3.7.1
LAPACK: /usr/lib/x86_64-linux-gnu/lapack/liblapack.so.3.7.1

locale:
 [1] LC_CTYPE=en_US.UTF-8       LC_NUMERIC=C               LC_TIME=en_US.UTF-8        LC_COLLATE=en_US.UTF-8     LC_MONETARY=en_US.UTF-8   
 [6] LC_MESSAGES=en_US.UTF-8    LC_PAPER=en_US.UTF-8       LC_NAME=C                  LC_ADDRESS=C               LC_TELEPHONE=C            
[11] LC_MEASUREMENT=en_US.UTF-8 LC_IDENTIFICATION=C       

attached base packages:
[1] parallel  splines   stats     graphics  grDevices utils     datasets  methods   base     

other attached packages:
 [1] future.apply_1.4.0       scoringRules_1.0.0       Rcpp_1.0.4.6             scales_1.1.0             furrr_0.1.0             
 [6] ggpubr_0.2.5             magrittr_1.5             surveillance_1.18.0.9000 xtable_1.8-4             sp_1.4-1                
[11] rstan_2.19.3             StanHeaders_2.19.2       gamlss_5.1-6             nlme_3.1-149             gamlss.dist_5.1-6       
[16] gamlss.data_5.1-4        future_1.16.0            broom_0.5.5              lubridate_1.7.4          nleqslv_3.3.2           
[21] R0_1.2-6                 MASS_7.3-52              data.table_1.12.8        forcats_0.5.0            stringr_1.4.0           
[26] dplyr_0.8.5              purrr_0.3.4              readr_1.3.1              tidyr_1.0.2              tibble_3.0.1            
[31] ggplot2_3.3.0            tidyverse_1.3.0         

loaded via a namespace (and not attached):
 [1] matrixStats_0.55.0    fs_1.3.2              httr_1.4.1            tools_3.6.3           backports_1.1.8       R6_2.4.1             
 [7] rpart_4.1-15          DBI_1.1.0             mgcv_1.8-33           colorspace_1.4-1      withr_2.2.0           tidyselect_1.0.0     
[13] gridExtra_2.3         prettyunits_1.1.1     processx_3.4.3        compiler_3.6.3        cli_2.0.2             rvest_0.3.5          
[19] xml2_1.3.1            spatstat.data_1.4-3   callr_3.4.3           spatstat_1.63-3       goftest_1.2-2         digest_0.6.25        
[25] spatstat.utils_1.17-0 pkgconfig_2.0.3       dbplyr_1.4.2          rlang_0.4.7           readxl_1.3.1          rstudioapi_0.11      
[31] generics_0.0.2        jsonlite_1.6.1        inline_0.3.15         loo_2.2.0             Matrix_1.2-18         munsell_0.5.0        
[37] fansi_0.4.1           abind_1.4-5           polyCub_0.7.1         lifecycle_0.2.0       stringi_1.4.6         pkgbuild_1.1.0       
[43] grid_3.6.3            listenv_0.8.0         crayon_1.3.4          deldir_0.1-25         lattice_0.20-41       haven_2.2.0          
[49] tensor_1.5            hms_0.5.3             knitr_1.28            ps_1.3.3              pillar_1.4.4          ggsignif_0.6.0       
[55] codetools_0.2-16      stats4_3.6.3          reprex_0.3.0          glue_1.4.1            modelr_0.1.6          vctrs_0.2.4          
[61] cellranger_1.1.0      gtable_0.3.0          polyclip_1.10-0       assertthat_0.2.1      xfun_0.12             survival_3.1-12      
[67] globals_0.12.5        ellipsis_0.3.1    

### Contact
**In case of questions, feel free to contact: felix.guenther(at)stat.uni-muenchen.de**
