# Supplementary material for: Nowcasting the COVID‐19 pandemic in Bavaria
Source: Biom J. 2020 Dec 1;63(3):490–502. doi: 10.1002/bimj.202000112 (PMC7753318; doi:10.1002/bimj.202000112)
Supplement: Supplementary file 2 — Supporting Information [file BIMJ-63-490-s001.zip › code_and_data/data_public/main_analysis/synth_dat.csv]

rep_date_reg	disease_start	age	sympt_expl	no_sympt_expl
2020-03-28	2020-03-17	25.6755600399198	TRUE	FALSE
2020-03-25	2020-03-20	54.6506345914265	TRUE	FALSE
2020-04-03	2020-03-31	61.6562812958956	TRUE	FALSE
2020-03-31	NA	32.404968186694	FALSE	FALSE
2020-03-26	NA	74.5219978568795	FALSE	FALSE
2020-04-01	2020-03-19	62.7804755612324	TRUE	FALSE
2020-03-28	NA	79.0951107507593	TRUE	FALSE
2020-03-18	NA	50.0787128219995	FALSE	FALSE
2020-04-08	NA	61.8302526268851	FALSE	FALSE
2020-03-18	NA	63.0640396269398	FALSE	TRUE
2020-03-22	NA	26.9875639821295	FALSE	FALSE
2020-04-06	NA	18.101583480042	FALSE	TRUE
2020-04-05	NA	32.8810516310417	TRUE	FALSE
2020-03-28	NA	78.0225099940192	FALSE	FALSE
2020-04-02	NA	46.1172334770735	TRUE	FALSE
2020-04-07	NA	56.199113648236	FALSE	FALSE
2020-03-19	2020-03-14	82.093872590526	TRUE	FALSE
2020-03-22	2020-03-19	39.4161292089708	TRUE	FALSE
2020-04-02	NA	40.4827604353207	TRUE	FALSE
2020-04-07	NA	59.4672704167572	TRUE	FALSE
2020-04-06	2020-04-02	30.397323598003	TRUE	FALSE
2020-03-28	2020-03-22	66.2164022281775	TRUE	FALSE
2020-03-27	2020-03-08	73.9939868186589	TRUE	FALSE
2020-03-25	NA	57.3846750383452	FALSE	FALSE
2020-03-28	NA	9.42347238733383	FALSE	FALSE
2020-03-22	2020-03-15	26.5164766835913	TRUE	FALSE
2020-03-28	NA	85.857350685757	TRUE	FALSE
2020-03-30	2020-03-22	44.6829310383385	TRUE	FALSE
2020-03-30	NA	74.7030576002198	TRUE	FALSE
2020-03-27	NA	40.9292903128612	FALSE	FALSE
2020-04-06	NA	15.4051899219756	FALSE	FALSE
2020-03-28	2020-03-19	24.7785793066221	TRUE	FALSE
2020-03-21	2020-03-11	42.7658750888233	TRUE	FALSE
2020-03-18	NA	72.8743898770947	TRUE	FALSE
2020-03-28	2020-03-21	69.4030410484293	TRUE	FALSE
2020-03-27	NA	79.4830938660134	FALSE	FALSE
2020-03-16	2020-03-07	35.0661654541462	TRUE	FALSE
2020-03-25	NA	36.9645429813274	FALSE	FALSE
2020-03-24	NA	15.0688922157708	TRUE	FALSE
2020-03-21	2020-03-09	57.8464331639508	TRUE	FALSE
2020-04-08	NA	44.8075147771763	FALSE	FALSE
2020-04-05	NA	43.98918695761	TRUE	FALSE
2020-03-27	NA	40.8813246055193	FALSE	FALSE
2020-04-07	NA	28.7825359738409	FALSE	TRUE
2020-03-29	2020-03-27	76.5147741133825	TRUE	FALSE
2020-03-31	NA	30.6651137993408	FALSE	FALSE
2020-04-09	2020-03-25	29.2782693830034	FALSE	TRUE
2020-03-29	NA	80.6093908259406	TRUE	FALSE
2020-04-03	2020-03-26	82.3562316000447	TRUE	FALSE
2020-04-03	NA	83.4462950569478	TRUE	FALSE
2020-04-03	NA	51.9452637806669	FALSE	FALSE
2020-04-01	2020-03-28	43.4989623408183	TRUE	FALSE
2020-04-05	2020-03-28	27.6598423377762	TRUE	FALSE
2020-03-18	2020-03-10	56.7722292811491	TRUE	FALSE
2020-03-22	2020-03-17	83.6113674585932	TRUE	FALSE
2020-04-02	2020-03-27	54.5906009447325	TRUE	FALSE
2020-03-27	NA	65.2091844039298	FALSE	FALSE
2020-04-04	2020-03-25	66.8878439199457	TRUE	FALSE
2020-04-07	NA	85.302081097235	FALSE	FALSE
2020-03-26	NA	41.4040683128348	TRUE	FALSE
2020-04-02	2020-03-26	54.5407424655426	TRUE	FALSE
2020-03-31	NA	75.2911213147732	FALSE	TRUE
2020-03-21	NA	53.5301692047811	FALSE	FALSE
2020-03-25	2020-03-23	1	TRUE	FALSE
2020-03-30	2020-03-18	57.2444949442611	TRUE	FALSE
2020-04-03	NA	53.6112984470997	FALSE	FALSE
2020-03-29	2020-03-16	53.2129984298089	TRUE	FALSE
2020-04-06	NA	66.7290043774775	TRUE	FALSE
2020-03-25	NA	16.1948840563542	FALSE	TRUE
2020-04-06	2020-03-25	69.1687254488295	TRUE	FALSE
2020-04-04	2020-04-01	47.1661471547195	TRUE	FALSE
2020-03-31	2020-03-21	27.2355670176452	TRUE	FALSE
2020-03-31	2020-03-17	53.7494688412959	TRUE	FALSE
2020-03-18	2020-03-09	15.5532095590457	TRUE	FALSE
2020-03-22	NA	57.3855786598425	TRUE	FALSE
2020-03-30	NA	89.0232799821192	TRUE	FALSE
2020-04-07	2020-03-28	73.3368177040319	TRUE	FALSE
2020-03-31	2020-03-30	17.2156030405564	TRUE	FALSE
2020-04-05	2020-03-31	24.2081893966479	TRUE	FALSE
2020-03-25	2020-03-21	30.2956335955634	TRUE	FALSE
2020-03-26	NA	19.9099777767623	FALSE	FALSE
2020-03-22	NA	34.6339209666526	FALSE	FALSE
2020-03-27	NA	44.3304408785135	FALSE	FALSE
2020-04-05	2020-04-03	69.1853853532083	TRUE	FALSE
2020-04-03	NA	71.2376848649203	FALSE	FALSE
2020-03-31	NA	64.1451297222912	TRUE	FALSE
2020-03-27	2020-03-16	45.6631594089791	TRUE	FALSE
2020-03-31	2020-03-20	66.5644168944322	TRUE	FALSE
2020-03-30	2020-03-21	75.9135163091006	TRUE	FALSE
2020-03-25	2020-03-18	33.975250668954	TRUE	FALSE
2020-03-23	2020-03-15	52.3470847801028	TRUE	FALSE
2020-03-24	2020-03-12	54.5766918243529	TRUE	FALSE
2020-03-21	NA	58.883576756424	FALSE	FALSE
2020-04-01	NA	63.6798662569931	FALSE	FALSE
2020-03-20	2020-03-05	49.05150474356	TRUE	FALSE
2020-03-22	2020-03-18	52.3755913780887	TRUE	FALSE
2020-03-18	2020-03-04	40.8885499289631	TRUE	FALSE
2020-03-25	2020-03-18	31.0973983799409	TRUE	FALSE
2020-03-28	NA	26.7876281411805	TRUE	FALSE
2020-04-01	2020-03-20	24.3081466940199	TRUE	FALSE
2020-03-25	2020-03-14	58.3946942085739	TRUE	FALSE
2020-03-26	NA	61.0181750136147	TRUE	FALSE
2020-03-29	NA	21.8508161728847	FALSE	TRUE
2020-04-07	2020-03-22	61.4804195071129	TRUE	FALSE
2020-03-28	NA	24.3101783512047	TRUE	FALSE
2020-03-17	2020-03-09	23.2117065310057	TRUE	FALSE
2020-03-22	2020-03-15	29.4491378896726	TRUE	FALSE
2020-03-31	2020-03-28	66.1326136537457	TRUE	FALSE
2020-03-19	2020-03-10	19.0956480968963	TRUE	FALSE
2020-03-22	NA	78.6125085403668	FALSE	FALSE
2020-03-29	NA	34.3729758047049	FALSE	TRUE
2020-04-08	NA	46.3007709938228	FALSE	FALSE
2020-04-01	NA	24.4386128593439	TRUE	FALSE
2020-04-09	NA	89.7862250971194	TRUE	FALSE
2020-04-04	NA	89.4351540607754	FALSE	TRUE
2020-04-08	NA	62.8155938690204	FALSE	FALSE
2020-04-08	NA	28.3247581570781	FALSE	FALSE
2020-04-02	NA	19.2230307958809	FALSE	FALSE
2020-03-29	NA	42.7993625397487	FALSE	FALSE
2020-04-02	2020-03-27	64.6430612886397	TRUE	FALSE
2020-04-01	2020-03-29	82.2450735709047	TRUE	FALSE
2020-03-09	2020-03-03	78.3386567988791	TRUE	FALSE
2020-03-24	2020-03-22	45.7531693212259	TRUE	FALSE
2020-03-31	2020-03-21	29.3460631727603	TRUE	FALSE
2020-03-24	2020-03-23	44.6837948390277	TRUE	FALSE
2020-04-07	2020-04-01	18.7258152700791	TRUE	FALSE
2020-03-19	NA	56.6567958557412	FALSE	FALSE
2020-03-19	2020-03-16	75.7517652707445	TRUE	FALSE
2020-03-31	NA	26.8772544511968	FALSE	FALSE
2020-04-03	2020-03-21	50.5581094711797	TRUE	FALSE
2020-04-08	NA	84.0087957247268	FALSE	TRUE
2020-03-17	2020-03-06	38.0611239963804	TRUE	FALSE
2020-03-24	2020-03-19	58.3692731284789	TRUE	FALSE
2020-04-01	NA	72.978300421004	TRUE	FALSE
2020-04-07	NA	82.4483325005631	TRUE	FALSE
2020-03-27	NA	28.8656619729193	FALSE	FALSE
2020-03-19	NA	31.1745807731019	TRUE	FALSE
2020-04-03	NA	94.3934214790012	FALSE	FALSE
2020-04-04	NA	93.1456011057608	TRUE	FALSE
2020-04-01	NA	45.5557038864459	FALSE	FALSE
2020-03-25	NA	61.6316257692295	FALSE	FALSE
2020-03-26	2020-03-22	51.3651590319934	TRUE	FALSE
2020-03-21	2020-03-07	26.3456362182351	TRUE	FALSE
2020-04-02	2020-03-16	55.2932782819721	TRUE	FALSE
2020-04-02	2020-03-17	11.498043691555	TRUE	FALSE
2020-03-22	NA	47.7681798965864	FALSE	FALSE
2020-03-26	NA	4.80043404995047	FALSE	FALSE
2020-03-30	NA	34.6220333796919	FALSE	FALSE
2020-04-02	NA	47.5275468935927	TRUE	FALSE
2020-03-10	2020-02-28	4.14619554259014	TRUE	FALSE
2020-04-04	NA	16.4863440580381	FALSE	FALSE
2020-03-21	NA	73.2469314052077	FALSE	FALSE
2020-04-05	NA	47.3010946452347	FALSE	FALSE
2020-03-27	NA	48.7261589292949	FALSE	FALSE
2020-03-29	2020-03-27	71.220667668618	TRUE	FALSE
2020-04-02	NA	44.4043188236256	TRUE	FALSE
2020-04-08	NA	24.7725369994218	TRUE	FALSE
2020-03-31	2020-03-22	38.1542365456236	TRUE	FALSE
2020-04-01	NA	68.6437087979876	TRUE	FALSE
2020-03-20	NA	79.5839373047822	FALSE	FALSE
2020-03-27	NA	20.9179252473449	FALSE	FALSE
2020-03-25	2020-03-24	92.6214477665033	TRUE	FALSE
2020-03-30	NA	48.3287579135281	FALSE	FALSE
2020-04-06	NA	21.7418957980076	FALSE	TRUE
2020-04-02	2020-03-23	24.1321031558534	TRUE	FALSE
2020-03-28	NA	87.2960545197603	TRUE	FALSE
2020-04-07	2020-03-30	40.2966884506278	TRUE	FALSE
2020-03-18	NA	44.6643882211135	TRUE	FALSE
2020-04-03	NA	57.4504287680071	FALSE	TRUE
2020-04-04	NA	25.2303839840698	TRUE	FALSE
2020-04-03	2020-03-18	28.0277887444602	TRUE	FALSE
2020-04-03	2020-04-01	88.0388043224225	TRUE	FALSE
2020-04-05	2020-03-25	32.0438383965795	TRUE	FALSE
2020-03-19	NA	32.0941293032001	FALSE	TRUE
2020-04-01	NA	49.3129448630989	FALSE	TRUE
2020-03-22	NA	41.2256849935218	TRUE	FALSE
2020-04-02	NA	63.9610829720649	FALSE	FALSE
2020-03-31	NA	19.1340053849178	FALSE	FALSE
2020-03-22	2020-03-20	48.6705761822256	TRUE	FALSE
2020-03-21	2020-03-16	76.2325826655017	TRUE	FALSE
2020-04-07	NA	26.6318374659345	FALSE	FALSE
2020-03-25	NA	61.5235595337328	TRUE	FALSE
2020-04-01	NA	19.2041435676075	TRUE	FALSE
2020-04-03	2020-03-25	3.96863243904986	TRUE	FALSE
2020-04-03	NA	54.9179505044346	FALSE	FALSE
2020-04-05	2020-04-02	28.4500403547714	TRUE	FALSE
2020-03-24	2020-03-15	29.7629024239018	TRUE	FALSE
2020-04-08	NA	80.9077320055196	FALSE	FALSE
2020-04-07	2020-03-22	56.5682857998475	TRUE	FALSE
2020-03-19	2020-03-12	68.100573094118	TRUE	FALSE
2020-03-13	NA	44.8556024195023	FALSE	TRUE
2020-04-04	NA	25.9050514759264	TRUE	FALSE
2020-03-24	NA	71.9749490936792	TRUE	FALSE
2020-04-05	2020-03-31	25.1847289660002	TRUE	FALSE
2020-03-30	2020-03-28	56.8111111546286	TRUE	FALSE
2020-04-03	NA	70.8549276157957	TRUE	FALSE
2020-03-21	2020-03-15	28.4814504079144	TRUE	FALSE
2020-04-01	NA	88.2601630960929	FALSE	FALSE
2020-03-28	2020-03-27	73.6695985522416	TRUE	FALSE
2020-03-26	2020-03-19	87.4860655303445	TRUE	FALSE
2020-04-04	NA	47.0056043064831	FALSE	FALSE
2020-04-07	NA	34.9077077761774	FALSE	TRUE
2020-03-22	NA	31.3294102060005	FALSE	FALSE
2020-04-01	2020-03-24	59.0005698187962	TRUE	FALSE
2020-03-18	NA	52.1677916259971	TRUE	FALSE
2020-04-01	NA	26.3290731138077	TRUE	FALSE
2020-03-27	2020-03-19	62.098981147996	TRUE	FALSE
2020-04-03	NA	60.3260902521334	TRUE	FALSE
2020-04-08	NA	45.2401019427879	TRUE	FALSE
2020-03-22	NA	69.0921051043821	FALSE	FALSE
2020-04-08	NA	56.2080027135464	TRUE	FALSE
2020-03-31	NA	56.1741520660908	TRUE	FALSE
2020-04-08	NA	24.492928489965	FALSE	TRUE
2020-03-26	2020-03-21	27.9479232122019	TRUE	FALSE
2020-03-29	2020-03-24	60.6854275248098	TRUE	FALSE
2020-03-31	2020-03-27	82.1973183233589	TRUE	FALSE
2020-04-08	2020-03-29	31.9479343685598	TRUE	FALSE
2020-03-28	NA	79.9257680326457	FALSE	FALSE
2020-03-22	2020-03-18	37.079496604825	TRUE	FALSE
2020-03-19	NA	64.4362521432673	FALSE	FALSE
2020-03-28	NA	59.5067465986308	FALSE	FALSE
2020-04-08	2020-04-03	73.6756153218693	TRUE	FALSE
2020-03-22	2020-03-12	48.1465396747868	TRUE	FALSE
2020-04-01	NA	30.6978854684548	TRUE	FALSE
2020-04-04	2020-03-31	70.728256749468	TRUE	FALSE
2020-03-24	2020-03-16	38.9479073918207	TRUE	FALSE
2020-03-29	NA	20.3494820049049	TRUE	FALSE
2020-04-03	2020-03-30	96.1758277254041	TRUE	FALSE
2020-03-25	NA	28.2308082127194	TRUE	FALSE
2020-04-04	NA	85.1609966196278	FALSE	FALSE
2020-03-25	2020-03-17	22.1980591107107	TRUE	FALSE
2020-03-24	2020-03-13	29.3585386275857	TRUE	FALSE
2020-04-05	2020-03-27	68.3482243953954	TRUE	FALSE
2020-04-07	NA	18.4971179750073	FALSE	FALSE
2020-04-01	2020-03-24	61.7738595875302	TRUE	FALSE
2020-03-28	2020-03-16	55.1097049438163	TRUE	FALSE
2020-03-25	NA	35.5146136306485	TRUE	FALSE
2020-04-09	NA	48.5529521029873	FALSE	TRUE
2020-03-27	2020-03-09	56.7488615503146	TRUE	FALSE
2020-03-22	NA	38.663562909605	FALSE	FALSE
2020-03-25	NA	61.9764611488974	TRUE	FALSE
2020-04-01	2020-03-24	19.1613498459642	TRUE	FALSE
2020-04-02	NA	66.4893425151754	TRUE	FALSE
2020-03-31	NA	37.1829273380216	TRUE	FALSE
2020-04-02	2020-03-13	55.0857481040445	TRUE	FALSE
2020-04-01	2020-03-23	32.5381510743477	TRUE	FALSE
2020-04-08	NA	83.4140882691756	TRUE	FALSE
2020-04-08	NA	24.6992778563162	FALSE	FALSE
2020-03-28	2020-03-15	78.6707121785631	TRUE	FALSE
2020-03-28	2020-03-22	61.9735469499497	TRUE	FALSE
2020-04-04	2020-03-22	92.6553899937782	TRUE	FALSE
2020-04-08	NA	62.3006871641603	FALSE	FALSE
2020-04-05	NA	44.5074799060785	FALSE	TRUE
2020-03-22	2020-03-21	49.5083449667717	TRUE	FALSE
2020-04-06	NA	49.718289372924	FALSE	FALSE
2020-04-08	2020-04-01	68.8098885369697	TRUE	FALSE
2020-04-06	NA	84.9844443842451	FALSE	FALSE
2020-04-04	2020-03-22	28.1694270585544	TRUE	FALSE
2020-03-25	NA	36.4659157151099	FALSE	FALSE
2020-04-02	NA	76.9195071090586	FALSE	FALSE
2020-04-01	2020-03-24	33.9397960141854	TRUE	FALSE
2020-04-03	NA	25.5179234236233	FALSE	FALSE
2020-04-02	2020-03-29	58.6130035950379	TRUE	FALSE
2020-03-22	NA	46.1532445524763	FALSE	FALSE
2020-03-27	NA	28.8149614273007	FALSE	FALSE
2020-03-22	2020-03-19	51.6128135261132	TRUE	FALSE
2020-04-08	NA	30.0186886003772	TRUE	FALSE
2020-03-25	2020-03-12	35.2700519637056	TRUE	FALSE
2020-04-08	NA	60.6354127470413	TRUE	FALSE
2020-03-24	NA	85.9671546896897	TRUE	FALSE
2020-03-27	NA	53.0114150691946	FALSE	FALSE
2020-03-22	NA	50.7768766348523	FALSE	FALSE
2020-04-08	2020-03-23	45.8964303899938	TRUE	FALSE
2020-03-31	NA	87.8530258134851	FALSE	FALSE
2020-04-03	NA	78.8343675710909	FALSE	TRUE
2020-03-27	NA	63.0482825594936	FALSE	TRUE
2020-04-01	2020-03-29	80.7350571733696	TRUE	FALSE
2020-03-31	NA	36.6617201727616	FALSE	FALSE
2020-04-04	NA	71.8976641634425	FALSE	FALSE
2020-04-01	NA	57.8233100945117	TRUE	FALSE
2020-03-31	NA	10.9466838092224	FALSE	TRUE
2020-03-28	2020-03-25	45.6057713097063	TRUE	FALSE
2020-03-13	2020-03-09	36.3337685052444	TRUE	FALSE
2020-04-08	NA	81.9115425270506	FALSE	FALSE
2020-04-06	2020-03-23	28.8280965986359	TRUE	FALSE
2020-03-29	NA	65.2781975166857	FALSE	FALSE
2020-03-14	NA	59.5114418847647	FALSE	FALSE
2020-04-01	2020-03-26	58.6370034961815	TRUE	FALSE
2020-04-02	NA	15.7412012430686	FALSE	FALSE
2020-03-19	NA	58.9561199287814	FALSE	TRUE
2020-04-04	NA	49.4548965843475	FALSE	FALSE
2020-03-26	2020-03-16	32.0089972674945	TRUE	FALSE
2020-04-03	2020-03-17	61.8039867097997	TRUE	FALSE
2020-03-25	2020-03-18	55.0055254983781	TRUE	FALSE
2020-04-08	2020-04-03	52.7825540577042	TRUE	FALSE
2020-03-22	NA	24.7620291402933	FALSE	FALSE
2020-04-03	NA	74.1305880010159	FALSE	FALSE
2020-03-19	NA	11.9702770533123	FALSE	FALSE
2020-04-07	NA	82.4149717983239	FALSE	FALSE
2020-04-01	2020-03-26	65.3619660675565	TRUE	FALSE
2020-03-30	2020-03-19	54.6826189876592	TRUE	FALSE
2020-03-27	2020-03-19	82.6452896970145	TRUE	FALSE
2020-03-31	2020-03-24	15.7792917602318	TRUE	FALSE
2020-03-30	NA	32.9473811864001	FALSE	FALSE
2020-04-08	2020-04-06	9.56530831870606	TRUE	FALSE
2020-04-03	NA	62.3817770489642	FALSE	FALSE
2020-04-07	2020-04-04	69.4418952562331	TRUE	FALSE
2020-03-31	NA	35.6158412532899	FALSE	FALSE
2020-03-26	2020-03-10	55.1701230828719	TRUE	FALSE
2020-03-31	2020-03-26	28.2886051427647	TRUE	FALSE
2020-03-30	NA	78.1071278589604	FALSE	TRUE
2020-03-28	NA	73.2779801312482	FALSE	TRUE
2020-03-16	2020-03-11	17.6919485889343	FALSE	TRUE
2020-03-16	2020-03-09	2.15202998707883	TRUE	FALSE
2020-04-02	NA	42.6414992934597	TRUE	FALSE
2020-04-03	NA	53.3999284731177	FALSE	FALSE
2020-03-27	2020-03-11	78.6664783605913	TRUE	FALSE
2020-04-03	2020-03-28	57.6234476561057	TRUE	FALSE
2020-03-26	2020-03-11	13.3125036808176	TRUE	FALSE
2020-03-26	NA	56.1527459428529	FALSE	FALSE
2020-03-17	2020-03-10	26.6954701251575	TRUE	FALSE
2020-04-02	2020-03-20	60.4789124516936	TRUE	FALSE
2020-04-01	NA	30.2810637186407	TRUE	FALSE
2020-04-08	NA	55.3380607174168	FALSE	FALSE
2020-04-02	NA	57.8586842044341	TRUE	FALSE
2020-03-14	NA	13.1366278549109	FALSE	TRUE
2020-04-06	NA	47.0321530475177	FALSE	TRUE
2020-03-13	NA	72.3019986864533	FALSE	TRUE
2020-03-19	2020-03-16	22.2010294520416	TRUE	FALSE
2020-04-05	NA	80.8948316237978	FALSE	FALSE
2020-03-22	2020-03-18	30.6277608179799	TRUE	FALSE
2020-04-01	NA	92.8810010051402	FALSE	FALSE
2020-03-26	NA	45.0682209548356	FALSE	TRUE
2020-03-29	2020-03-22	69.025370665729	TRUE	FALSE
2020-03-30	2020-03-26	22.4680083566111	TRUE	FALSE
2020-04-01	NA	38.4991292000164	TRUE	FALSE
2020-03-12	2020-03-07	1	TRUE	FALSE
2020-03-31	NA	15.4578705185265	TRUE	FALSE
2020-03-22	NA	56.5381709968281	TRUE	FALSE
2020-04-01	2020-03-24	22.1875941587957	TRUE	FALSE
2020-03-06	2020-02-29	42.1284129273659	TRUE	FALSE
2020-03-28	NA	72.3884338244088	FALSE	FALSE
2020-03-28	NA	74.6475462830187	TRUE	FALSE
2020-03-24	NA	2.58947881485458	FALSE	TRUE
2020-03-25	NA	55.6633622499588	TRUE	FALSE
2020-03-27	NA	1	TRUE	FALSE
2020-04-01	2020-03-26	26.0945403600103	TRUE	FALSE
2020-04-05	2020-04-03	50.9073990079733	TRUE	FALSE
2020-03-19	NA	48.0231302643944	FALSE	FALSE
2020-04-01	2020-03-25	74.5400091644427	TRUE	FALSE
2020-03-28	NA	46.7578133495606	FALSE	FALSE
2020-04-01	2020-03-23	75.8265051948459	TRUE	FALSE
2020-03-16	NA	65.055049135544	TRUE	FALSE
2020-03-24	2020-03-18	58.6724201780403	FALSE	FALSE
2020-04-03	NA	61.200468136461	FALSE	FALSE
2020-03-19	2020-03-08	52.704765224665	TRUE	FALSE
2020-03-26	2020-03-13	38.3034599876399	TRUE	FALSE
2020-04-07	NA	75.3383022739586	FALSE	TRUE
2020-04-08	NA	32.8116884497368	FALSE	FALSE
2020-03-17	2020-03-10	55.1454833973946	TRUE	FALSE
2020-03-27	2020-03-13	31.0225461023115	TRUE	FALSE
2020-03-25	2020-03-14	60.1061965113725	TRUE	FALSE
2020-04-02	NA	76.1891297994744	TRUE	FALSE
2020-03-23	2020-03-17	60.8613652480024	TRUE	FALSE
2020-03-31	NA	65.5199646309079	TRUE	FALSE
2020-03-29	2020-03-25	26.3367089111009	TRUE	FALSE
2020-03-21	NA	52.2372967354954	FALSE	FALSE
2020-04-06	NA	73.2361319370559	TRUE	FALSE
2020-03-28	2020-03-12	78.5284310915246	TRUE	FALSE
2020-04-08	NA	52.569334504941	FALSE	FALSE
2020-04-01	NA	46.361080572007	FALSE	FALSE
2020-04-08	2020-04-04	57.1348758804132	TRUE	FALSE
2020-03-31	NA	53.2776136047928	FALSE	FALSE
2020-04-01	2020-03-28	49.8653913070889	TRUE	FALSE
2020-04-03	NA	51.2420431984167	FALSE	FALSE
2020-04-07	NA	39.3589398541749	FALSE	FALSE
2020-03-19	2020-03-18	55.4077442133984	TRUE	FALSE
2020-04-07	2020-03-30	56.3804820990913	TRUE	FALSE
2020-04-06	2020-03-28	49.2195229827207	TRUE	FALSE
2020-04-01	NA	51.0718424295275	TRUE	FALSE
2020-04-01	NA	48.8190971451296	TRUE	FALSE
2020-04-01	2020-03-13	30.455260674354	TRUE	FALSE
2020-04-05	NA	59.9689022162976	FALSE	FALSE
2020-03-26	NA	42.9229359430676	TRUE	FALSE
2020-03-31	NA	50.0066909499071	TRUE	FALSE
2020-04-03	NA	90.8939784243847	TRUE	FALSE
2020-03-22	NA	39.0671935686654	TRUE	FALSE
2020-04-05	2020-03-25	61.2725244049794	TRUE	FALSE
2020-04-02	2020-03-21	38.6174267846811	TRUE	FALSE
2020-04-06	NA	50.0739236262386	FALSE	FALSE
2020-04-06	NA	96.692460411209	TRUE	FALSE
2020-03-19	NA	50.3500751137383	FALSE	TRUE
2020-03-22	NA	86.5599746388966	TRUE	FALSE
2020-03-26	2020-03-23	53.0868621651848	TRUE	FALSE
2020-04-01	2020-03-20	23.7812966805989	TRUE	FALSE
2020-03-25	2020-03-05	33.8398728933144	TRUE	FALSE
2020-04-02	NA	37.0940400344845	FALSE	FALSE
2020-04-04	NA	34.2221297076891	FALSE	FALSE
2020-04-06	NA	62.1457950681127	FALSE	FALSE
2020-04-06	NA	30.1204900608923	FALSE	FALSE
2020-03-28	2020-03-22	68.0584760196387	TRUE	FALSE
2020-04-02	NA	70.6644972275227	FALSE	FALSE
2020-04-04	NA	34.6549458241502	TRUE	FALSE
2020-03-31	2020-03-25	47.563504785408	TRUE	FALSE
2020-03-23	NA	47.4613002085933	TRUE	FALSE
2020-04-05	NA	41.9219548418072	FALSE	FALSE
2020-04-03	2020-03-30	57.1530626334244	TRUE	FALSE
2020-03-31	2020-03-25	57.2704670075549	TRUE	FALSE
2020-04-06	2020-04-03	40.413783438318	TRUE	FALSE
2020-04-01	NA	43.0086912280746	FALSE	FALSE
2020-04-04	NA	60.4894967175188	FALSE	FALSE
2020-04-04	NA	52.9538929785055	FALSE	FALSE
2020-03-31	2020-03-28	44.6638171052753	TRUE	FALSE
2020-03-25	2020-03-23	55.5049301485085	TRUE	FALSE
2020-04-02	2020-03-25	24.0749331529864	TRUE	FALSE
2020-03-25	NA	32.7060144130967	FALSE	FALSE
2020-04-02	2020-03-23	45.7080645096271	TRUE	FALSE
2020-03-22	2020-03-13	34.4263440016107	TRUE	FALSE
2020-04-07	NA	16.5727042677813	FALSE	FALSE
2020-03-20	NA	43.3070817486284	FALSE	FALSE
2020-04-03	NA	52.4062822109747	FALSE	FALSE
2020-03-12	NA	25.7857353378691	FALSE	FALSE
2020-03-23	2020-03-13	19.6913583120917	TRUE	FALSE
2020-03-21	NA	58.069616381273	FALSE	FALSE
2020-04-06	2020-03-23	27.8717934590257	TRUE	FALSE
2020-04-03	NA	57.3455849664703	FALSE	FALSE
2020-04-01	NA	25.5806290976218	TRUE	FALSE
2020-04-06	NA	78.9451608082969	FALSE	FALSE
2020-03-29	NA	26.8318572615675	FALSE	FALSE
2020-03-20	NA	47.5207615479036	FALSE	FALSE
2020-03-25	2020-03-21	39.1244308545213	TRUE	FALSE
2020-03-26	NA	33.325388539978	FALSE	FALSE
2020-04-08	NA	49.3502227134441	FALSE	FALSE
2020-03-23	2020-03-11	60.2196919792298	TRUE	FALSE
2020-03-24	NA	24.3979897141279	TRUE	FALSE
2020-03-19	2020-03-09	54.4570340788241	TRUE	FALSE
2020-04-07	2020-03-26	81.9481437608312	TRUE	FALSE
2020-03-28	NA	81.5902274718092	TRUE	FALSE
2020-04-02	NA	77.1118789896646	FALSE	FALSE
2020-03-25	2020-03-11	41.971528332126	TRUE	FALSE
2020-03-28	2020-03-23	65.2025163011227	TRUE	FALSE
2020-03-30	2020-03-25	30.671498536762	TRUE	FALSE
2020-03-30	NA	62.3109085678152	FALSE	FALSE
2020-03-21	NA	62.8744212044977	FALSE	TRUE
2020-03-28	NA	8.25177652058649	TRUE	FALSE
2020-04-06	2020-03-31	63.5936062195981	TRUE	FALSE
2020-03-24	NA	55.8282599447797	FALSE	TRUE
2020-03-20	NA	59.3039310284224	FALSE	TRUE
2020-04-06	NA	22.5103059769914	FALSE	FALSE
2020-03-29	2020-03-20	36.5013025292314	TRUE	FALSE
2020-03-12	NA	58.5994672503886	FALSE	TRUE
2020-03-28	NA	77.5570179070631	TRUE	FALSE
2020-03-19	NA	41.8195866418421	FALSE	FALSE
2020-04-07	2020-03-30	44.3474358510701	TRUE	FALSE
2020-04-01	NA	49.7700490417052	FALSE	FALSE
2020-03-11	2020-03-02	81.2682044575576	TRUE	FALSE
2020-03-25	NA	72.0309109336718	TRUE	FALSE
2020-04-09	2020-04-03	59.0599021107792	TRUE	FALSE
2020-03-22	2020-03-19	25.8332972373912	TRUE	FALSE
2020-04-01	2020-03-20	45.3096564053018	TRUE	FALSE
2020-03-25	2020-03-12	46.6440000645135	TRUE	FALSE
2020-04-08	2020-03-30	48.4071942016814	TRUE	FALSE
2020-03-15	2020-03-07	60.982693812979	TRUE	FALSE
2020-03-23	NA	85.4003850734482	FALSE	FALSE
2020-04-03	2020-03-31	49.8732495891646	TRUE	FALSE
2020-03-13	NA	21.8420380459176	FALSE	FALSE
2020-04-08	NA	49.9110218353768	TRUE	FALSE
2020-03-19	2020-03-04	29.6002973736228	TRUE	FALSE
2020-04-01	2020-03-29	22.5436912090772	TRUE	FALSE
2020-03-29	2020-03-24	66.0760883151384	TRUE	FALSE
2020-03-25	2020-03-15	59.6227328842863	TRUE	FALSE
2020-03-27	2020-03-24	55.3236651463465	TRUE	FALSE
2020-03-09	2020-03-06	48.1410516166697	TRUE	FALSE
2020-04-02	NA	16.3296187311851	FALSE	FALSE
2020-04-08	2020-04-07	83.4842832001944	TRUE	FALSE
2020-03-22	NA	25.9537661822653	TRUE	FALSE
2020-04-05	NA	69.1822753651381	TRUE	FALSE
2020-04-04	NA	24.1525332611623	FALSE	FALSE
2020-03-22	NA	47.8720289055087	FALSE	FALSE
2020-03-28	NA	12.7541608976807	FALSE	FALSE
2020-03-26	2020-03-19	37.9994026737903	TRUE	FALSE
2020-04-06	NA	88.2744285752525	FALSE	TRUE
2020-04-06	NA	89.6626348809774	TRUE	FALSE
2020-03-17	2020-03-10	45.9402348866292	TRUE	FALSE
2020-04-04	2020-03-19	66.6439068664733	TRUE	FALSE
2020-04-03	2020-03-24	28.211931938506	TRUE	FALSE
2020-04-04	NA	92.2138590827067	FALSE	FALSE
2020-03-29	2020-03-22	21.4291036317221	TRUE	FALSE
2020-04-06	NA	12.9695987851203	FALSE	FALSE
2020-03-27	2020-03-18	58.4551160756379	TRUE	FALSE
2020-03-30	NA	28.0515372676145	TRUE	FALSE
2020-03-30	2020-03-28	64.6422865676834	TRUE	FALSE
2020-03-29	2020-03-24	90.1294510281694	TRUE	FALSE
2020-04-01	2020-03-12	16.4196051658012	TRUE	FALSE
2020-03-27	2020-03-19	75.7580684681967	TRUE	FALSE
2020-03-25	NA	19.6494886823924	FALSE	FALSE
2020-04-02	2020-03-16	53.0951674093278	TRUE	FALSE
2020-03-30	2020-03-21	58.7445439666135	TRUE	FALSE
2020-04-01	2020-03-24	19.7639552177369	TRUE	FALSE
2020-04-01	NA	79.4180491128444	FALSE	FALSE
2020-03-31	NA	32.1858814333622	TRUE	FALSE
2020-03-16	2020-03-07	79.7770552720962	TRUE	FALSE
2020-04-05	NA	73.9807111884658	FALSE	TRUE
2020-03-28	NA	81.79647341227	FALSE	FALSE
2020-03-26	2020-03-22	64.3155677509485	TRUE	FALSE
2020-03-30	NA	40.7094136262562	FALSE	TRUE
2020-04-01	NA	43.7348779398151	FALSE	FALSE
2020-03-26	2020-03-14	51.6200374034196	TRUE	FALSE
2020-03-28	2020-03-15	41.0296543262448	TRUE	FALSE
2020-04-07	2020-03-31	48.9600866731496	TRUE	FALSE
2020-03-27	2020-03-25	87.0288580983142	TRUE	FALSE
2020-03-28	2020-03-10	67.696849877963	FALSE	FALSE
2020-03-18	NA	3.67011951112316	FALSE	FALSE
2020-03-29	NA	30.9693589721943	FALSE	FALSE
2020-04-01	NA	61.8871490782805	TRUE	FALSE
2020-03-30	NA	53.1990228925356	FALSE	FALSE
2020-03-25	2020-03-12	42.6084019577239	TRUE	FALSE
2020-03-17	2020-03-14	16.649543858773	TRUE	FALSE
2020-03-28	NA	56.3233346723189	FALSE	TRUE
2020-04-01	NA	28.2989549049193	FALSE	FALSE
2020-03-19	NA	32.0948128434501	FALSE	FALSE
2020-04-04	NA	64.1836606378259	TRUE	FALSE
2020-03-30	NA	45.6224719266973	FALSE	TRUE
2020-04-02	2020-03-27	25.3535223924179	TRUE	FALSE
2020-03-31	2020-03-28	27.0969457381081	TRUE	FALSE
2020-04-03	2020-04-01	31.2288409715149	TRUE	FALSE
2020-03-19	NA	38.3998352785627	FALSE	FALSE
2020-03-20	2020-03-11	46.2581097087321	TRUE	FALSE
2020-03-21	NA	73.0645790127091	FALSE	FALSE
2020-03-25	2020-03-18	52.1124224594157	TRUE	FALSE
2020-04-08	NA	19.2223734890443	TRUE	FALSE
2020-03-25	NA	78.1965679161604	FALSE	FALSE
2020-03-29	NA	53.054589109359	FALSE	TRUE
2020-03-27	2020-03-20	72.3131929264765	TRUE	FALSE
2020-03-23	NA	41.889415700185	FALSE	FALSE
2020-04-01	2020-03-20	60.817446962668	TRUE	FALSE
2020-03-26	2020-03-04	75.977261238416	TRUE	FALSE
2020-03-28	NA	62.0907044606491	FALSE	FALSE
2020-03-22	NA	31.8738626598613	FALSE	TRUE
2020-04-08	2020-04-01	47.176931543835	TRUE	FALSE
2020-03-19	2020-03-15	3.56954559347042	TRUE	FALSE
2020-03-23	NA	58.1902383592184	FALSE	FALSE
2020-03-30	NA	21.3450493438307	FALSE	FALSE
2020-04-06	NA	89.0013599163626	TRUE	FALSE
2020-03-12	2020-03-07	51.6511496904494	TRUE	FALSE
2020-03-29	NA	22.8409861386544	FALSE	FALSE
2020-03-26	2020-03-22	40.7260704467681	TRUE	FALSE
2020-03-30	2020-03-19	29.8744616221903	TRUE	FALSE
2020-03-26	2020-03-20	49.5647731016092	TRUE	FALSE
2020-04-03	NA	68.4213871408935	FALSE	FALSE
2020-03-28	NA	19.090971110772	FALSE	TRUE
2020-03-31	2020-03-13	58.565474411513	TRUE	FALSE
2020-04-04	NA	24.1918394980601	FALSE	FALSE
2020-04-02	NA	37.9435788130609	FALSE	FALSE
2020-04-01	NA	26.0902482573549	TRUE	FALSE
2020-04-08	2020-04-01	40.4207380587455	TRUE	FALSE
2020-04-04	NA	61.3484104313989	FALSE	FALSE
2020-03-25	NA	31.2898174580053	FALSE	FALSE
2020-03-31	NA	91.3404460655335	TRUE	FALSE
2020-03-23	2020-03-17	52.3450753214108	TRUE	FALSE
2020-03-21	2020-03-13	42.4715884302742	TRUE	FALSE
2020-04-06	NA	57.5663294590098	FALSE	TRUE
2020-04-08	2020-04-01	74.4861667778846	TRUE	FALSE
2020-03-18	2020-03-11	24.2527077055056	TRUE	FALSE
2020-03-22	NA	78.5923339769853	FALSE	FALSE
2020-04-02	NA	75.3718792247941	FALSE	FALSE
2020-03-28	2020-03-20	51.9213850971755	TRUE	FALSE
2020-04-07	NA	54.9898348770169	FALSE	FALSE
2020-04-03	NA	52.5476202822181	TRUE	FALSE
2020-04-08	NA	62.9426237259639	TRUE	FALSE
2020-03-21	NA	16.1966859085796	FALSE	TRUE
2020-03-30	NA	9.7651325499116	FALSE	FALSE
2020-03-22	NA	10.004710047753	FALSE	FALSE
2020-04-01	NA	13.0567421377271	TRUE	FALSE
2020-03-18	2020-03-11	43.8843479887993	TRUE	FALSE
2020-03-25	2020-03-13	19.5973322678189	TRUE	FALSE
2020-04-03	NA	19.2979512409302	FALSE	TRUE
2020-03-30	NA	59.2611033407758	TRUE	FALSE
2020-04-03	NA	17.1653602229272	FALSE	TRUE
2020-04-02	NA	54.906132915213	TRUE	FALSE
2020-04-02	2020-03-18	86.4460616113612	TRUE	FALSE
2020-03-25	NA	47.7464706897596	TRUE	FALSE
2020-04-08	2020-04-05	62.1848679669707	TRUE	FALSE
2020-03-30	NA	82.3302985770252	TRUE	FALSE
2020-04-04	NA	85.298621581229	FALSE	FALSE
2020-04-05	NA	16.1134151993886	FALSE	TRUE
2020-04-02	NA	50.2253155266189	FALSE	FALSE
2020-04-04	2020-04-01	50.0263143723106	TRUE	FALSE
2020-04-05	NA	93.5326325566871	FALSE	FALSE
2020-04-08	2020-03-27	13.5337875213755	TRUE	FALSE
2020-04-02	2020-03-29	13.3826636925089	TRUE	FALSE
2020-03-18	NA	55.1998590390386	FALSE	FALSE
2020-04-06	2020-04-02	32.5625240495161	TRUE	FALSE
2020-03-30	2020-03-20	43.4724182252608	TRUE	FALSE
2020-04-04	2020-03-22	47.4926734860879	TRUE	FALSE
2020-03-31	2020-03-29	60.8818572343212	TRUE	FALSE
2020-03-22	NA	78.9024740453426	FALSE	FALSE
2020-04-01	NA	55.4977281146909	TRUE	FALSE
2020-03-27	NA	21.2076119847137	TRUE	FALSE
2020-03-31	NA	46.5854229904475	FALSE	TRUE
2020-03-26	2020-03-19	43.0365021928047	TRUE	FALSE
2020-04-02	2020-03-25	48.7767823738359	TRUE	FALSE
2020-03-18	2020-03-13	43.9446210314672	TRUE	FALSE
2020-04-03	NA	52.3040409744601	FALSE	FALSE
2020-04-04	2020-04-01	59.759105723851	TRUE	FALSE
2020-04-04	NA	90.8296591951192	TRUE	FALSE
2020-04-01	2020-03-26	34.0544267058635	TRUE	FALSE
2020-03-26	NA	43.2707314665846	FALSE	FALSE
2020-03-22	NA	48.5163458142273	TRUE	FALSE
2020-03-23	NA	86.2355365645733	TRUE	FALSE
2020-04-06	2020-03-26	63.804876907893	TRUE	FALSE
2020-03-28	2020-03-13	28.6293590257819	TRUE	FALSE
2020-03-25	2020-03-22	80.6256692656872	TRUE	FALSE
2020-03-31	2020-03-15	55.266501719717	TRUE	FALSE
2020-03-19	2020-03-13	30.3268122176907	TRUE	FALSE
2020-03-31	2020-03-27	50.3086141685382	TRUE	FALSE
2020-03-29	2020-03-23	27.5263397977071	TRUE	FALSE
2020-03-29	2020-03-25	46.1994652179359	TRUE	FALSE
2020-03-20	2020-03-16	58.1887693648127	TRUE	FALSE
2020-03-27	2020-03-17	49.8666797689323	TRUE	FALSE
2020-03-29	2020-03-25	19.8408513265024	TRUE	FALSE
2020-03-28	2020-03-20	62.6691397628395	TRUE	FALSE
2020-04-04	NA	12.4393656159361	FALSE	FALSE
2020-03-22	2020-03-15	41.0839756431477	TRUE	FALSE
2020-03-18	NA	19.3442638204078	FALSE	TRUE
2020-03-25	NA	53.6410734784298	FALSE	TRUE
2020-04-01	NA	68.6515006543705	FALSE	FALSE
2020-03-30	2020-03-20	45.6535469993203	TRUE	FALSE
2020-03-30	NA	51.5431603882639	FALSE	FALSE
2020-03-22	NA	55.0968683862974	FALSE	FALSE
2020-03-26	NA	29.9453693294393	FALSE	FALSE
2020-03-22	NA	83.6869533619238	FALSE	FALSE
2020-04-01	2020-03-31	55.9139523224098	TRUE	FALSE
2020-03-20	2020-03-06	63.3448059067956	TRUE	FALSE
2020-04-01	2020-03-25	8.3509129496975	TRUE	FALSE
2020-03-26	2020-03-15	72.4297048233323	TRUE	FALSE
2020-04-01	2020-03-23	50.559383105856	TRUE	FALSE
2020-03-28	NA	57.696232052541	FALSE	FALSE
2020-03-29	NA	49.5587888501544	FALSE	FALSE
2020-03-18	NA	24.1290772325092	FALSE	FALSE
2020-03-25	NA	7.11986746967027	FALSE	FALSE
2020-04-03	2020-03-30	59.0943952183066	TRUE	FALSE
2020-03-21	NA	39.9136761210272	FALSE	TRUE
2020-03-24	NA	24.5533974033096	FALSE	FALSE
2020-03-31	2020-03-17	39.7771684743776	TRUE	FALSE
2020-04-04	NA	28.7745599629194	FALSE	FALSE
2020-03-28	2020-03-16	93.0412295765685	TRUE	FALSE
2020-04-07	NA	50.7402109779813	FALSE	FALSE
2020-03-31	NA	15.7963012854717	TRUE	FALSE
2020-04-03	NA	29.8911616286613	FALSE	FALSE
2020-04-01	2020-03-27	53.6183712578172	TRUE	FALSE
2020-03-22	2020-03-14	28.8905216344753	TRUE	FALSE
2020-03-25	2020-03-17	56.2292879528194	TRUE	FALSE
2020-03-29	NA	47.0623496364005	TRUE	FALSE
2020-04-08	NA	21.8581785313293	FALSE	FALSE
2020-03-12	2020-03-05	51.4578658404548	TRUE	FALSE
2020-04-02	2020-03-27	19.893013347771	TRUE	FALSE
2020-03-22	NA	42.3602726869435	FALSE	FALSE
2020-03-26	2020-03-17	88.2247922329721	TRUE	FALSE
2020-03-24	NA	48.835433884519	FALSE	FALSE
2020-04-04	2020-03-29	14.9043998314704	TRUE	FALSE
2020-03-30	NA	76.9042749228492	TRUE	FALSE
2020-04-02	2020-03-27	77.7705530094711	TRUE	FALSE
2020-04-02	NA	10.9901273615769	TRUE	FALSE
2020-03-31	NA	20.5762743733781	FALSE	FALSE
2020-03-18	2020-03-11	41.6318123522807	TRUE	FALSE
2020-04-02	2020-03-27	81.792114272458	TRUE	FALSE
2020-04-01	NA	41.2426493212114	TRUE	FALSE
2020-03-20	NA	25.148540639423	TRUE	FALSE
2020-03-28	NA	47.4718807795836	FALSE	FALSE
2020-04-05	NA	69.579047244414	FALSE	FALSE
2020-04-08	NA	44.8850417334179	FALSE	FALSE
2020-03-23	2020-03-21	48.1879937991854	TRUE	FALSE
2020-03-25	2020-03-21	26.1910277176322	TRUE	FALSE
2020-04-07	2020-03-11	7.22874507306238	TRUE	FALSE
2020-03-28	2020-03-23	56.3955727939876	TRUE	FALSE
2020-03-30	2020-03-22	70.8504393011035	TRUE	FALSE
2020-04-01	NA	57.2534618723539	FALSE	FALSE
2020-03-28	2020-03-25	67.7730142656248	TRUE	FALSE
2020-03-23	2020-03-10	51.9965993844248	TRUE	FALSE
2020-03-17	NA	28.11645476696	FALSE	FALSE
2020-03-31	NA	31.8542035624627	TRUE	FALSE
2020-04-03	2020-03-20	59.3462708962026	TRUE	FALSE
2020-03-22	2020-03-14	55.1237440456998	TRUE	FALSE
2020-03-22	2020-03-13	54.1775386976276	TRUE	FALSE
2020-03-29	NA	51.384987945864	FALSE	FALSE
2020-04-03	2020-03-17	55.9171198503296	TRUE	FALSE
2020-04-07	NA	50.5852497240761	FALSE	FALSE
2020-03-30	2020-03-15	49.2125229904707	TRUE	FALSE
2020-04-06	NA	56.1797548167894	FALSE	FALSE
2020-03-28	2020-03-18	30.623556260475	TRUE	FALSE
2020-03-24	2020-03-15	62.9455416731831	TRUE	FALSE
2020-04-02	NA	43.1016978855245	FALSE	FALSE
2020-04-02	NA	5.69220099480036	TRUE	FALSE
2020-04-05	NA	58.1960566305836	TRUE	FALSE
2020-03-25	2020-03-17	46.4939100284428	TRUE	FALSE
2020-04-02	NA	66.4724451896911	FALSE	FALSE
2020-04-06	NA	44.4047216141141	FALSE	TRUE
2020-03-26	2020-03-19	18.6825034003241	TRUE	FALSE
2020-04-02	NA	57.4967219284244	FALSE	TRUE
2020-03-29	NA	56.7422912179631	FALSE	TRUE
2020-03-27	2020-03-20	75.1919658539485	TRUE	FALSE
2020-04-03	NA	19.3428463468121	FALSE	FALSE
2020-03-31	NA	85.1965213260245	TRUE	FALSE
2020-03-24	NA	28.8994406712708	TRUE	FALSE
2020-04-01	2020-03-21	51.5737313275751	TRUE	FALSE
2020-04-03	2020-03-22	22.8873949230321	TRUE	FALSE
2020-03-25	NA	53.2678623629791	TRUE	FALSE
2020-03-21	NA	10.3469144471798	TRUE	FALSE
2020-04-04	NA	64.8707890899649	FALSE	FALSE
2020-03-25	NA	33.4491413418208	TRUE	FALSE
2020-03-28	NA	18.6636311350774	TRUE	FALSE
2020-04-01	NA	29.2039592713869	FALSE	FALSE
2020-03-31	2020-03-27	47.9811598020092	TRUE	FALSE
2020-04-08	NA	29.6273274810531	TRUE	FALSE
2020-03-25	2020-03-17	42.7664060959783	TRUE	FALSE
2020-04-03	NA	87.977873883414	TRUE	FALSE
2020-04-06	2020-03-21	27.3528497511633	TRUE	FALSE
2020-04-07	2020-04-05	64.4045534215814	TRUE	FALSE
2020-03-19	2020-03-14	55.297056139032	TRUE	FALSE
2020-03-13	NA	14.6772640595457	FALSE	FALSE
2020-04-01	NA	37.5175853661613	FALSE	FALSE
2020-03-29	NA	40.2832422504701	FALSE	FALSE
2020-03-30	2020-03-13	80.8804598349578	TRUE	FALSE
2020-03-24	2020-03-21	81.4047047947654	TRUE	FALSE
2020-03-30	NA	42.9731317366504	FALSE	FALSE
2020-03-20	2020-03-10	51.0043371413034	TRUE	FALSE
2020-03-28	NA	2.65961998715153	FALSE	FALSE
2020-04-08	2020-04-06	82.1665000855672	TRUE	FALSE
2020-04-06	NA	59.0817719572782	FALSE	FALSE
2020-03-26	NA	87.3616661829463	FALSE	FALSE
2020-04-08	NA	88.2115010892799	TRUE	FALSE
2020-03-31	NA	54.0430433005293	FALSE	FALSE
2020-03-22	NA	56.1876196903386	FALSE	FALSE
2020-03-30	2020-03-09	15.1939055259027	TRUE	FALSE
2020-03-30	NA	31.7892552235507	TRUE	FALSE
2020-03-29	NA	67.4225170393103	FALSE	FALSE
2020-04-08	NA	91.0266914780899	FALSE	FALSE
2020-03-22	2020-03-11	43.7932547111822	TRUE	FALSE
2020-04-07	NA	91.9627213952933	FALSE	FALSE
2020-03-26	2020-03-18	46.4127531866954	TRUE	FALSE
2020-03-25	2020-03-17	34.4112000575071	TRUE	FALSE
2020-03-19	NA	55.3779770176903	TRUE	FALSE
2020-04-04	NA	77.2065566699168	FALSE	FALSE
2020-03-25	2020-03-22	38.1994550227204	TRUE	FALSE
2020-04-04	NA	76.1670177367934	FALSE	FALSE
2020-03-26	2020-03-21	25.6367751445757	TRUE	FALSE
2020-03-26	2020-03-18	42.7061693773042	TRUE	FALSE
2020-03-24	2020-03-11	36.2670755474525	TRUE	FALSE
2020-03-14	NA	21.9248728696094	FALSE	FALSE
2020-04-03	NA	48.0557602316893	FALSE	FALSE
2020-03-14	NA	58.6384845630128	TRUE	FALSE
2020-04-08	NA	37.6180750109411	FALSE	TRUE
2020-04-04	2020-03-25	39.2018339107635	TRUE	FALSE
2020-03-31	NA	59.7889757552805	TRUE	FALSE
2020-03-21	2020-03-17	55.6491529603412	TRUE	FALSE
2020-04-02	2020-03-29	29.5215027733868	TRUE	FALSE
2020-03-28	NA	35.6873976464301	FALSE	TRUE
2020-04-06	2020-03-29	60.6062261132405	TRUE	FALSE
2020-04-02	2020-03-15	47.0083467143363	TRUE	FALSE
2020-03-19	NA	69.0878996041832	FALSE	FALSE
2020-04-07	NA	43.6683715074918	FALSE	TRUE
2020-03-27	2020-03-21	44.6627208898823	TRUE	FALSE
2020-04-06	NA	31.510225734315	FALSE	TRUE
2020-03-29	NA	59.0115917436296	TRUE	FALSE
2020-04-07	NA	90.3631188203679	FALSE	FALSE
2020-04-01	NA	31.3618729712016	FALSE	FALSE
2020-03-31	NA	93.4140194695143	TRUE	FALSE
2020-03-25	NA	25.2347191707033	FALSE	FALSE
2020-04-02	NA	1	FALSE	TRUE
2020-04-06	NA	4.18272703595021	FALSE	TRUE
2020-04-02	NA	85.308376047381	FALSE	FALSE
2020-04-01	NA	98.0572203838312	FALSE	TRUE
2020-04-01	2020-03-12	43.5401219607695	TRUE	FALSE
2020-03-22	2020-03-19	34.0747326432263	TRUE	FALSE
2020-04-06	2020-04-03	46.9559896672893	TRUE	FALSE
2020-03-31	2020-03-25	47.0195989122878	TRUE	FALSE
2020-04-06	NA	65.4509698107312	FALSE	FALSE
2020-03-26	2020-03-16	29.1201175212519	TRUE	FALSE
2020-03-17	2020-03-09	52.3946912810419	TRUE	FALSE
2020-03-26	2020-03-15	30.1870510870195	TRUE	FALSE
2020-03-25	NA	20.3656564927405	FALSE	FALSE
2020-04-04	NA	60.5365802059659	FALSE	FALSE
2020-04-04	2020-03-24	30.3330597299398	TRUE	FALSE
2020-03-22	NA	56.6856217327071	FALSE	FALSE
2020-03-20	NA	64.3250995938392	FALSE	TRUE
2020-04-08	2020-03-26	33.143413250067	TRUE	FALSE
2020-04-05	2020-03-30	45.1387726940213	TRUE	FALSE
2020-04-05	2020-03-26	24.3430908102763	TRUE	FALSE
2020-04-01	NA	52.8202902764719	TRUE	FALSE
2020-03-31	NA	24.8078608963232	TRUE	FALSE
2020-03-30	2020-03-26	83.9980838515123	TRUE	FALSE
2020-04-02	2020-03-05	51.6368781555047	TRUE	FALSE
2020-03-25	NA	34.4018308439336	FALSE	FALSE
2020-04-08	NA	20.8547016801963	TRUE	FALSE
2020-04-03	2020-03-29	31.5312965810032	TRUE	FALSE
2020-03-24	2020-03-09	33.5323803420319	TRUE	FALSE
2020-03-25	NA	33.2167668394091	FALSE	FALSE
2020-04-06	NA	50.6550476375776	FALSE	FALSE
2020-03-19	2020-03-17	36.3571115862471	TRUE	FALSE
2020-03-24	2020-03-14	46.0535737152988	TRUE	FALSE
2020-04-02	NA	50.4229744305458	FALSE	FALSE
2020-04-01	NA	77.7825836193132	FALSE	FALSE
2020-04-03	NA	70.0513596581427	FALSE	FALSE
2020-04-04	NA	99.5482903348166	FALSE	TRUE
2020-03-27	2020-03-18	53.3041631175492	TRUE	FALSE
2020-03-29	NA	35.6482655732993	FALSE	TRUE
2020-03-24	NA	56.8616805574044	FALSE	FALSE
2020-04-04	NA	34.2656605809301	FALSE	FALSE
2020-04-04	2020-04-01	63.5048725049052	TRUE	FALSE
2020-04-02	2020-03-28	42.3234258358991	TRUE	FALSE
2020-04-05	2020-03-28	56.2770688588607	TRUE	FALSE
2020-04-03	2020-03-31	58.826571981006	TRUE	FALSE
2020-04-05	2020-03-07	61.290910991457	TRUE	FALSE
2020-03-28	NA	41.2606722168076	FALSE	FALSE
2020-03-14	2020-03-05	49.1594949073184	TRUE	FALSE
2020-03-25	NA	19.1038076865616	FALSE	FALSE
2020-03-22	NA	20.8250988342064	FALSE	FALSE
2020-03-30	2020-03-21	76.8512287324683	TRUE	FALSE
2020-03-31	2020-03-27	61.2254510888748	TRUE	FALSE
2020-03-24	2020-03-11	40.3079730575163	TRUE	FALSE
2020-03-21	2020-03-04	20.5773182190493	TRUE	FALSE
2020-03-28	NA	76.6307894439028	TRUE	FALSE
2020-03-29	2020-03-18	57.7474776586214	TRUE	FALSE
2020-03-23	NA	58.55831327186	FALSE	FALSE
2020-04-01	2020-03-24	56.0739127859373	TRUE	FALSE
2020-04-01	2020-03-29	24.8710798903933	TRUE	FALSE
2020-03-26	2020-03-16	57.8707616149243	TRUE	FALSE
2020-03-27	NA	77.1254383052638	FALSE	FALSE
2020-03-27	2020-03-25	52.3983111671299	TRUE	FALSE
2020-03-31	2020-03-20	78.6074189069961	TRUE	FALSE
2020-03-30	2020-03-27	22.5197130020678	TRUE	FALSE
2020-04-03	NA	29.4223653032504	TRUE	FALSE
2020-03-10	NA	25.4637366117183	TRUE	FALSE
2020-04-08	NA	24.9009814963717	FALSE	FALSE
2020-04-06	NA	41.7576353950115	FALSE	FALSE
2020-04-08	2020-04-02	20.830745598497	TRUE	FALSE
2020-03-29	NA	93.6420782982365	FALSE	FALSE
2020-04-04	NA	46.9015379670814	FALSE	FALSE
2020-04-03	NA	60.3682241067651	FALSE	FALSE
2020-03-12	2020-03-05	26.4710974156008	TRUE	FALSE
2020-04-08	NA	96.1315005560452	FALSE	TRUE
2020-04-06	NA	47.8624497319778	TRUE	FALSE
2020-03-28	NA	30.2230496634426	FALSE	FALSE
2020-04-07	NA	20.5317627803217	FALSE	FALSE
2020-03-14	2020-03-11	28.0457621093402	TRUE	FALSE
2020-03-25	NA	42.1937621182648	FALSE	FALSE
2020-03-26	2020-03-12	90.5418233012639	TRUE	FALSE
2020-04-01	NA	82.970843654206	TRUE	FALSE
2020-04-01	2020-03-23	21.2233863788288	TRUE	FALSE
2020-03-25	NA	85.7834939970431	FALSE	FALSE
2020-03-25	NA	83.3430706929256	TRUE	FALSE
2020-04-01	NA	22.6261581392175	FALSE	FALSE
2020-03-31	2020-03-26	26.6877195901064	TRUE	FALSE
2020-03-31	2020-03-23	83.6609877666603	TRUE	FALSE
2020-04-04	NA	79.3541093885167	TRUE	FALSE
2020-03-28	NA	30.4068404834696	FALSE	FALSE
2020-03-12	NA	11.6653638797726	FALSE	FALSE
2020-03-24	2020-03-18	41.6243317089266	TRUE	FALSE
2020-03-26	2020-03-19	48.2205772494247	TRUE	FALSE
2020-03-26	2020-03-22	56.4439107292613	TRUE	FALSE
2020-04-01	2020-03-21	36.3966050797348	TRUE	FALSE
2020-04-07	2020-03-12	21.8837184197287	TRUE	FALSE
2020-04-07	NA	28.4761932192165	FALSE	FALSE
2020-03-27	2020-03-22	83.5035358510005	TRUE	FALSE
2020-04-01	2020-03-29	36.0584963786077	TRUE	FALSE
2020-04-04	NA	47.9749579767857	FALSE	FALSE
2020-03-22	NA	81.8565989859011	FALSE	FALSE
2020-03-28	NA	67.5080685883234	FALSE	TRUE
2020-04-04	2020-03-28	55.5439820594783	TRUE	FALSE
2020-04-03	2020-03-30	16.999814570633	TRUE	FALSE
2020-03-20	NA	19.8806895314423	TRUE	FALSE
2020-04-08	NA	38.1708596141782	FALSE	FALSE
2020-03-25	NA	50.0875009038941	TRUE	FALSE
2020-04-03	NA	71.0711453209351	FALSE	FALSE
2020-03-19	2020-03-18	58.7549433524298	TRUE	FALSE
2020-04-03	2020-03-22	26.4006711338074	TRUE	FALSE
2020-04-01	2020-03-23	28.7031988605216	TRUE	FALSE
2020-03-26	NA	60.3241358673914	FALSE	FALSE
2020-03-14	2020-03-06	31.6300337389171	TRUE	FALSE
2020-03-27	2020-03-19	56.2186699100748	TRUE	FALSE
2020-04-03	NA	34.805318466528	FALSE	FALSE
2020-04-05	NA	47.5590839609599	TRUE	FALSE
2020-04-09	NA	58.655821917974	FALSE	FALSE
2020-04-01	NA	84.8997077059176	FALSE	TRUE
2020-03-27	NA	4.43701232341445	TRUE	FALSE
2020-03-17	2020-03-10	60.8539726589425	FALSE	FALSE
2020-04-03	NA	21.80194353379	FALSE	FALSE
2020-04-02	2020-03-31	25.532046060213	TRUE	FALSE
2020-03-27	2020-03-19	59.2517230480335	TRUE	FALSE
2020-04-04	NA	59.5858885852052	TRUE	FALSE
2020-03-09	2020-03-05	16.5653988439032	TRUE	FALSE
2020-03-22	NA	30.2307243142882	FALSE	FALSE
2020-03-25	NA	39.1961485389655	TRUE	FALSE
2020-04-01	NA	85.1241676684306	FALSE	FALSE
2020-03-20	2020-03-14	64.4866841727918	TRUE	FALSE
2020-03-18	NA	17.0426454071227	FALSE	FALSE
2020-03-30	NA	48.2784146241651	FALSE	FALSE
2020-03-28	NA	76.0051774324246	FALSE	FALSE
2020-03-31	2020-03-22	54.2418589076651	TRUE	FALSE
2020-03-29	2020-03-26	58.6176528161775	TRUE	FALSE
2020-04-04	NA	58.9320083798978	FALSE	FALSE
2020-04-01	NA	69.4445176292436	FALSE	TRUE
2020-04-03	2020-03-30	11.6568750181712	TRUE	FALSE
2020-04-06	2020-03-05	35.80014367328	TRUE	FALSE
2020-03-28	NA	85.132269439622	TRUE	FALSE
2020-04-02	NA	63.2832258285229	FALSE	FALSE
2020-04-08	NA	62.4689839945606	FALSE	FALSE
2020-03-19	NA	5.75814086384084	FALSE	FALSE
2020-03-28	NA	52.4992688118494	TRUE	FALSE
2020-04-06	2020-03-27	75.4277081664016	TRUE	FALSE
2020-03-24	2020-03-19	35.3454482599909	TRUE	FALSE
2020-03-17	NA	20.206606090428	FALSE	TRUE
2020-03-21	2020-03-14	56.4433093256347	TRUE	FALSE
2020-03-31	2020-03-28	37.9350176871954	TRUE	FALSE
2020-04-07	NA	36.6538627281024	TRUE	FALSE
2020-03-22	2020-03-15	44.9056242620534	TRUE	FALSE
2020-03-26	2020-03-25	33.4626975215916	TRUE	FALSE
2020-04-03	NA	23.3986205683289	FALSE	FALSE
2020-03-25	NA	20.5552429484478	TRUE	FALSE
2020-04-01	NA	25.0737576274109	FALSE	FALSE
2020-04-05	2020-03-27	45.8905698929143	TRUE	FALSE
2020-04-02	2020-03-29	46.413055468449	TRUE	FALSE
2020-03-26	2020-03-25	74.3146333959457	TRUE	FALSE
2020-03-31	2020-03-24	73.3366711143389	TRUE	FALSE
2020-03-30	NA	87.7719052441859	TRUE	FALSE
2020-04-05	NA	76.3494547650513	FALSE	FALSE
2020-04-07	NA	34.8572865759175	FALSE	FALSE
2020-04-04	2020-03-25	83.4844369933965	TRUE	FALSE
2020-03-27	2020-03-20	80.069543435008	TRUE	FALSE
2020-04-02	NA	58.9426518960815	FALSE	FALSE
2020-03-19	NA	49.7724567363971	FALSE	FALSE
2020-03-21	2020-03-15	47.1429885807921	TRUE	FALSE
2020-04-01	NA	57.462984486424	TRUE	FALSE
2020-04-04	2020-03-27	49.8976644603034	TRUE	FALSE
2020-03-26	2020-03-21	36.9938348556175	TRUE	FALSE
2020-03-24	2020-03-17	13.7511443894599	TRUE	FALSE
2020-04-03	NA	54.3908609483375	FALSE	FALSE
2020-03-16	NA	28.5824044689956	TRUE	FALSE
2020-03-19	NA	11.9791715000254	FALSE	FALSE
2020-03-25	NA	61.5635500279975	FALSE	FALSE
2020-04-03	2020-03-22	57.4336355035586	TRUE	FALSE
2020-03-27	2020-03-10	57.3411736245965	TRUE	FALSE
2020-04-07	2020-04-04	71.4736209639823	TRUE	FALSE
2020-03-29	2020-03-24	90.127904265477	TRUE	FALSE
2020-03-29	2020-03-24	34.9460868462413	TRUE	FALSE
2020-03-25	2020-03-19	56.6299659080242	TRUE	FALSE
2020-03-15	2020-03-10	73.7873138586134	TRUE	FALSE
2020-03-18	NA	50.2252378477792	FALSE	FALSE
2020-04-06	NA	34.794941012843	FALSE	TRUE
2020-03-24	NA	48.1793189665741	TRUE	FALSE
2020-04-04	2020-03-26	76.571725710864	TRUE	FALSE
2020-04-02	2020-03-21	20.6034557609368	TRUE	FALSE
2020-04-03	NA	60.8866669559927	FALSE	FALSE
2020-03-25	NA	92.2338630502097	FALSE	FALSE
2020-03-19	2020-03-14	38.6684375907266	TRUE	FALSE
2020-03-22	NA	21.2874960274846	TRUE	FALSE
2020-03-30	NA	48.779963752677	FALSE	FALSE
2020-04-02	2020-03-28	53.6398018653056	FALSE	FALSE
2020-04-02	2020-03-29	37.8518728832792	TRUE	FALSE
2020-03-29	2020-03-14	27.3709761497143	TRUE	FALSE
2020-03-21	NA	55.912431620409	TRUE	FALSE
2020-03-24	NA	65.7406596099699	FALSE	FALSE
2020-04-05	2020-04-01	50.4769804856811	TRUE	FALSE
2020-03-31	2020-03-21	50.6551111195339	TRUE	FALSE
2020-04-04	NA	40.8100697180122	FALSE	FALSE
2020-03-24	2020-03-19	12.4999821845227	TRUE	FALSE
2020-03-06	2020-03-05	56.515397694378	TRUE	FALSE
2020-04-02	2020-03-28	56.0996257575266	TRUE	FALSE
2020-04-01	NA	59.4489181368559	FALSE	FALSE
2020-04-01	2020-03-25	55.7842882832415	TRUE	FALSE
2020-04-01	NA	37.7653287454904	TRUE	FALSE
2020-03-26	2020-03-12	44.5180558600403	TRUE	FALSE
2020-03-19	NA	51.4157515459624	FALSE	FALSE
2020-03-25	2020-03-20	40.6014536986184	TRUE	FALSE
2020-03-26	NA	33.9668879589757	FALSE	FALSE
2020-03-22	2020-03-09	63.1447738681782	TRUE	FALSE
2020-03-26	NA	54.0215756838107	FALSE	FALSE
2020-03-26	2020-03-25	36.2937392500721	TRUE	FALSE
2020-04-07	2020-04-04	53.1037941309741	TRUE	FALSE
2020-03-21	2020-03-11	66.8825273900715	TRUE	FALSE
2020-03-30	2020-03-23	24.092192785917	TRUE	FALSE
2020-03-19	NA	58.4273426109147	TRUE	FALSE
2020-03-20	2020-03-15	25.2561003113189	TRUE	FALSE
2020-03-21	NA	21.792868097605	TRUE	FALSE
2020-04-04	NA	30.8800388027346	TRUE	FALSE
2020-04-07	2020-03-04	65.8796117744818	TRUE	FALSE
2020-04-05	2020-03-24	53.9914105144483	TRUE	FALSE
2020-03-22	2020-03-08	41.0634913813105	TRUE	FALSE
2020-04-02	NA	54.1524495983457	FALSE	FALSE
2020-03-17	2020-03-12	20.7142494836515	TRUE	FALSE
2020-03-22	NA	60.5083752637514	TRUE	FALSE
2020-03-30	2020-03-28	84.0355561246187	TRUE	FALSE
2020-03-15	NA	56.4086398104477	FALSE	FALSE
2020-03-31	NA	49.4347725333636	TRUE	FALSE
2020-03-22	NA	72.6839629893374	FALSE	FALSE
2020-03-27	2020-03-12	75.5592032251861	TRUE	FALSE
2020-03-29	2020-03-17	25.677024479476	TRUE	FALSE
2020-04-07	NA	39.3888270835139	FALSE	FALSE
2020-04-08	NA	63.0139714391554	TRUE	FALSE
2020-04-01	2020-03-12	54.5390343676365	TRUE	FALSE
2020-04-02	NA	43.5648462574867	FALSE	FALSE
2020-04-08	2020-04-04	71.8057667908066	TRUE	FALSE
2020-04-06	NA	52.136468220161	FALSE	FALSE
2020-03-22	2020-03-19	69.3450395303714	TRUE	FALSE
2020-04-01	NA	29.7713345156904	TRUE	FALSE
2020-04-04	2020-03-28	50.0123009072829	TRUE	FALSE
2020-03-22	NA	18.10602333244	TRUE	FALSE
2020-03-25	NA	18.3723633745093	FALSE	TRUE
2020-04-07	NA	84.9693796103971	FALSE	FALSE
2020-03-26	2020-03-21	74.0996150118991	TRUE	FALSE
2020-03-09	2020-03-04	15.6444162796042	TRUE	FALSE
2020-03-11	NA	67.473589053539	TRUE	FALSE
2020-03-30	2020-03-23	48.8096871043059	TRUE	FALSE
2020-03-31	NA	93.5346932528462	FALSE	FALSE
2020-04-07	NA	53.5146229291184	FALSE	FALSE
2020-04-01	2020-03-26	88.567170796692	TRUE	FALSE
2020-03-28	NA	23.4179403357053	FALSE	FALSE
2020-04-03	2020-03-30	22.4107678292813	TRUE	FALSE
2020-03-29	2020-03-20	60.0810461988311	TRUE	FALSE
2020-04-04	NA	18.8319356581043	FALSE	FALSE
2020-03-31	2020-03-07	48.4056419790903	TRUE	FALSE
2020-03-27	2020-03-19	45.3668921621542	TRUE	FALSE
2020-03-28	NA	73.553418648582	FALSE	FALSE
2020-03-28	NA	51.6096026145322	FALSE	FALSE
2020-04-03	NA	34.5342543672309	FALSE	FALSE
2020-03-29	2020-03-24	68.5186455360135	TRUE	FALSE
2020-03-21	2020-03-15	34.6180445276673	TRUE	FALSE
2020-03-12	NA	79.3865502585057	TRUE	FALSE
2020-04-07	2020-03-24	27.6155554938413	TRUE	FALSE
2020-03-12	2020-03-06	35.908962321957	TRUE	FALSE
2020-03-24	2020-03-19	48.0135155801648	TRUE	FALSE
2020-03-26	NA	39.6910637061552	FALSE	FALSE
2020-03-28	NA	28.6053847712378	FALSE	FALSE
2020-03-27	NA	51.2470102684877	FALSE	FALSE
2020-03-23	NA	28.0976121335559	TRUE	FALSE
2020-03-31	NA	38.3259324063457	FALSE	FALSE
2020-04-01	2020-03-23	51.8322143321726	TRUE	FALSE
2020-04-01	2020-03-26	87.8055369654783	TRUE	FALSE
2020-03-27	NA	65.9737332217442	FALSE	FALSE
2020-03-28	NA	51.3313240414638	FALSE	TRUE
2020-04-07	NA	40.0335582003952	TRUE	FALSE
2020-03-22	NA	40.3914226344786	FALSE	FALSE
2020-03-23	NA	22.8026551828622	FALSE	TRUE
2020-04-03	NA	23.6011932415166	FALSE	TRUE
2020-03-27	2020-03-22	55.8240272116321	TRUE	FALSE
2020-04-02	2020-03-30	50.026320523817	TRUE	FALSE
2020-03-26	2020-03-18	61.6853512462225	TRUE	FALSE
2020-03-16	2020-03-12	44.7772962601738	TRUE	FALSE
2020-04-03	2020-03-26	40.105072225052	TRUE	FALSE
2020-03-28	2020-03-21	69.0910921051534	TRUE	FALSE
2020-04-02	2020-03-29	46.5577673134887	TRUE	FALSE
2020-03-20	NA	62.2125761064985	TRUE	FALSE
2020-03-21	2020-03-06	66.2432725756581	TRUE	FALSE
2020-04-02	NA	74.7148376269065	TRUE	FALSE
2020-03-21	2020-03-11	40.0652691949253	TRUE	FALSE
2020-03-21	NA	83.481229879743	TRUE	FALSE
2020-04-03	NA	77.0592781883145	FALSE	FALSE
2020-03-28	2020-03-27	61.7632622491449	TRUE	FALSE
2020-04-06	NA	24.2909360092893	TRUE	FALSE
2020-03-10	2020-03-04	11.156316262543	TRUE	FALSE
2020-04-03	2020-03-25	67.8558641233321	TRUE	FALSE
2020-03-26	2020-03-22	40.3799096551809	TRUE	FALSE
2020-04-03	2020-03-28	72.3951837317211	TRUE	FALSE
2020-03-28	NA	31.6565788595584	TRUE	FALSE
2020-03-29	2020-03-24	58.2082272090972	TRUE	FALSE
2020-03-23	2020-03-17	61.597848961807	TRUE	FALSE
2020-03-16	NA	58.0780932371027	FALSE	FALSE
2020-03-25	NA	44.2424327749301	FALSE	FALSE
2020-04-03	NA	77.1672462208621	FALSE	FALSE
2020-04-06	NA	57.1598551030934	TRUE	FALSE
2020-04-04	2020-03-19	65.354156613138	TRUE	FALSE
2020-03-27	2020-03-13	66.5518266880702	TRUE	FALSE
2020-03-21	2020-03-15	80.1662963202236	TRUE	FALSE
2020-04-02	NA	55.2888745170157	FALSE	TRUE
2020-03-25	2020-03-15	24.6785121507523	TRUE	FALSE
2020-03-17	NA	42.469095522131	FALSE	TRUE
2020-04-02	NA	29.1861179564074	TRUE	FALSE
2020-04-04	NA	79.7649552489731	FALSE	FALSE
2020-03-20	NA	59.7650494299066	FALSE	FALSE
2020-03-19	2020-03-14	14.6780860319677	TRUE	FALSE
2020-04-09	2020-04-05	52.9474278541913	TRUE	FALSE
2020-04-01	NA	44.7285145166688	FALSE	FALSE
2020-03-14	NA	24.6388415518115	FALSE	FALSE
2020-03-11	NA	12.9577257323873	FALSE	FALSE
2020-03-22	NA	52.9674240604375	TRUE	FALSE
2020-04-05	NA	65.1030735048731	FALSE	FALSE
2020-04-03	2020-04-01	20.7581997122107	TRUE	FALSE
2020-03-24	NA	56.5779164188855	FALSE	FALSE
2020-03-27	2020-03-25	72.3878167966285	TRUE	FALSE
2020-04-01	NA	35.7413809902012	FALSE	FALSE
2020-03-22	2020-03-20	56.6891277211151	TRUE	FALSE
2020-04-07	NA	57.0441078380312	TRUE	FALSE
2020-04-06	NA	37.4744163872043	FALSE	FALSE
2020-04-01	NA	82.3669885419573	FALSE	FALSE
2020-03-19	NA	65.6414236973453	FALSE	TRUE
2020-04-01	2020-03-21	30.0229888770208	TRUE	FALSE
2020-04-04	2020-03-29	49.0701003881572	TRUE	FALSE
2020-03-25	2020-03-16	49.2825167846734	TRUE	FALSE
2020-03-19	2020-03-13	23.7216296432532	TRUE	FALSE
2020-04-07	NA	53.9906973067051	FALSE	FALSE
2020-04-03	NA	54.3808249193935	FALSE	TRUE
2020-03-30	2020-03-28	29.3490949786268	TRUE	FALSE
2020-04-07	2020-03-31	86.3352132711638	TRUE	FALSE
2020-04-08	NA	39.3294702652043	TRUE	FALSE
2020-04-08	NA	22.0403668290694	FALSE	TRUE
2020-03-25	2020-03-23	35.9425831806789	TRUE	FALSE
2020-03-31	NA	48.1872646441106	FALSE	FALSE
2020-03-30	NA	90.4905083029308	FALSE	FALSE
2020-03-28	NA	19.0791180279461	TRUE	FALSE
2020-03-23	2020-03-18	38.8437438737048	TRUE	FALSE
2020-03-10	2020-03-04	52.3536002360503	TRUE	FALSE
2020-04-06	NA	19.0795999892561	FALSE	TRUE
2020-04-03	NA	32.1816494370058	TRUE	FALSE
2020-04-04	NA	52.974102502411	TRUE	FALSE
2020-04-01	2020-03-27	68.3200711545268	TRUE	FALSE
2020-04-03	NA	47.6327033792466	TRUE	FALSE
2020-03-30	NA	62.3298681422425	FALSE	TRUE
2020-03-27	2020-03-23	88.7615690474796	TRUE	FALSE
2020-03-09	NA	33.4376954593677	FALSE	FALSE
2020-03-25	NA	29.1829647859513	TRUE	FALSE
2020-04-01	NA	1.50799700446424	FALSE	FALSE
2020-04-02	2020-03-25	58.2156637204001	TRUE	FALSE
2020-03-21	NA	39.5461928113617	FALSE	FALSE
2020-03-18	NA	32.106366233515	FALSE	FALSE
2020-03-13	NA	51.4782821330906	FALSE	FALSE
2020-03-13	2020-03-06	14.5487978406068	TRUE	FALSE
2020-03-28	NA	28.7625716865767	FALSE	FALSE
2020-04-05	NA	84.0864259168196	FALSE	FALSE
2020-03-22	2020-03-03	88.0671889409306	TRUE	FALSE
2020-04-07	2020-03-24	62.1591383081503	TRUE	FALSE
2020-03-31	2020-03-25	62.5233441691646	TRUE	FALSE
2020-04-02	2020-03-23	55.3218353818821	TRUE	FALSE
2020-03-25	NA	56.6171307625775	TRUE	FALSE
2020-03-25	2020-03-23	42.328273759305	TRUE	FALSE
2020-03-30	2020-03-15	15.0667197355738	TRUE	FALSE
2020-03-25	NA	15.5912840422776	FALSE	FALSE
2020-04-08	NA	36.1302803166985	TRUE	FALSE
2020-04-05	NA	44.2366885777738	FALSE	FALSE
2020-04-01	2020-03-25	81.0008403969644	TRUE	FALSE
2020-04-04	NA	56.189789427324	FALSE	FALSE
2020-03-12	NA	51.8429887115312	TRUE	FALSE
2020-04-04	2020-03-23	53.4715600842412	TRUE	FALSE
2020-03-27	2020-03-17	44.2007581914099	TRUE	FALSE
2020-03-27	2020-03-17	27.1932800869166	TRUE	FALSE
2020-03-31	2020-03-23	72.928536763675	TRUE	FALSE
2020-04-06	2020-03-26	21.1184354057408	TRUE	FALSE
2020-03-31	NA	46.1679828660931	FALSE	FALSE
2020-03-13	NA	37.240109334918	FALSE	FALSE
2020-04-02	NA	26.1462961452685	FALSE	FALSE
2020-04-07	NA	64.7051486080641	FALSE	FALSE
2020-03-30	NA	9.937469231455	FALSE	TRUE
2020-04-02	NA	24.1954860294388	TRUE	FALSE
2020-03-27	NA	51.2468029505769	FALSE	FALSE
2020-04-04	NA	88.637225876043	FALSE	FALSE
2020-03-19	2020-03-13	18.85095908631	TRUE	FALSE
2020-03-26	NA	70.8358611053017	FALSE	FALSE
2020-03-27	2020-03-23	34.7170617391636	TRUE	FALSE
2020-03-31	NA	87.7580724506412	FALSE	FALSE
2020-03-25	NA	81.568451348673	FALSE	FALSE
2020-04-08	NA	46.6125244007128	TRUE	FALSE
2020-03-24	2020-03-20	67.8181612874531	TRUE	FALSE
2020-03-27	2020-03-25	77.3779992271769	FALSE	FALSE
2020-04-03	NA	25.7353609558117	TRUE	FALSE
2020-03-28	NA	1.3137211257185	FALSE	FALSE
2020-04-07	NA	49.6593169129965	FALSE	TRUE
2020-03-30	NA	50.8525609176584	TRUE	FALSE
2020-03-26	2020-03-17	41.2376396594207	TRUE	FALSE
2020-04-04	NA	14.0006770399867	FALSE	FALSE
2020-03-24	NA	52.8213715511056	FALSE	TRUE
2020-03-30	2020-03-22	69.9174130576484	TRUE	FALSE
2020-03-31	NA	49.2005043956474	TRUE	FALSE
2020-03-30	NA	39.1373045204122	FALSE	FALSE
2020-04-05	2020-03-21	46.9396018921511	TRUE	FALSE
2020-03-13	2020-03-11	54.0848951842241	TRUE	FALSE
2020-04-07	NA	47.7930621418617	FALSE	FALSE
2020-03-25	2020-03-20	19.9975029967572	TRUE	FALSE
2020-03-29	NA	88.0916020450434	TRUE	FALSE
2020-03-26	2020-03-25	86.5795664745827	TRUE	FALSE
2020-03-25	2020-03-18	64.1024542168226	TRUE	FALSE
2020-03-30	2020-03-22	48.1709077729229	TRUE	FALSE
2020-03-25	NA	31.3765304839953	FALSE	FALSE
2020-04-01	2020-03-11	32.5196778586919	TRUE	FALSE
2020-03-17	NA	50.6769489093282	TRUE	FALSE
2020-03-21	2020-03-07	53.2944049837143	TRUE	FALSE
2020-03-29	NA	63.4014185132191	TRUE	FALSE
2020-03-26	2020-03-16	25.7259745058775	TRUE	FALSE
2020-04-04	NA	35.9501928274776	TRUE	FALSE
2020-04-03	2020-03-26	54.3635063397108	TRUE	FALSE
2020-04-07	NA	36.1488560666697	TRUE	FALSE
2020-04-07	NA	86.4457780919787	FALSE	FALSE
2020-03-26	2020-03-18	41.2829834943879	TRUE	FALSE
2020-04-01	NA	25.2732614585091	TRUE	FALSE
2020-03-29	NA	58.8255849395693	FALSE	FALSE
2020-03-28	NA	57.7807140517731	FALSE	TRUE
2020-03-22	2020-03-13	41.6722439565496	TRUE	FALSE
2020-04-08	2020-04-05	38.5898317833245	TRUE	FALSE
2020-03-22	NA	31.1231196058398	FALSE	FALSE
2020-03-31	NA	40.3824290193688	TRUE	FALSE
2020-04-02	NA	73.8441164036827	FALSE	FALSE
2020-04-02	2020-03-23	54.1116802756484	TRUE	FALSE
2020-03-22	NA	70.9180211773955	TRUE	FALSE
2020-04-03	2020-04-01	60.8653143900138	TRUE	FALSE
2020-04-08	NA	70.4666560155835	FALSE	TRUE
2020-03-22	NA	21.8705893996416	FALSE	FALSE
2020-04-06	NA	84.0435438968999	TRUE	FALSE
2020-03-28	NA	31.1537770860715	TRUE	FALSE
2020-03-23	2020-03-14	26.8532884181958	TRUE	FALSE
2020-03-31	2020-03-24	18.6737189481572	TRUE	FALSE
2020-04-06	NA	88.7239657633714	TRUE	FALSE
2020-03-21	NA	40.9641752127981	FALSE	FALSE
2020-04-09	NA	55.0587753509493	FALSE	FALSE
2020-03-09	NA	8.21874025761955	FALSE	TRUE
2020-03-30	NA	36.1537864827246	TRUE	FALSE
2020-04-07	2020-04-02	20.4806253389603	TRUE	FALSE
2020-03-31	NA	59.9950335930018	FALSE	FALSE
2020-04-02	NA	34.3004201400671	TRUE	FALSE
2020-03-22	NA	82.4234737609526	FALSE	FALSE
2020-03-24	NA	22.185149893435	TRUE	FALSE
2020-03-16	NA	52.2645382956192	FALSE	FALSE
2020-03-29	2020-03-22	55.7303526479451	TRUE	FALSE
2020-04-03	NA	73.4669530694299	TRUE	FALSE
2020-03-20	NA	67.4986893090902	FALSE	FALSE
2020-03-24	NA	46.4440113778259	FALSE	FALSE
2020-03-09	2020-03-02	30.9063200166343	TRUE	FALSE
2020-04-07	NA	87.9710334485492	TRUE	FALSE
2020-03-23	2020-03-12	72.4834396806351	TRUE	FALSE
2020-03-18	2020-03-17	52.1966217110359	TRUE	FALSE
2020-03-19	NA	42.8620995214926	FALSE	FALSE
2020-04-05	NA	83.2680490636847	TRUE	FALSE
2020-04-02	NA	21.8498579641774	TRUE	FALSE
2020-03-25	NA	58.5867047716545	TRUE	FALSE
2020-03-26	NA	48.8437049743654	FALSE	FALSE
2020-03-20	NA	31.974077245317	TRUE	FALSE
2020-03-28	2020-03-19	34.867736735271	TRUE	FALSE
2020-03-22	2020-03-20	64.3593631464642	TRUE	FALSE
2020-03-25	2020-03-17	75.8390874909711	TRUE	FALSE
2020-04-03	2020-03-30	37.8671571885598	TRUE	FALSE
2020-04-03	2020-04-01	73.9506154425332	FALSE	TRUE
2020-03-25	NA	17.0217934925006	TRUE	FALSE
2020-04-01	2020-03-21	52.6119380605763	TRUE	FALSE
2020-03-25	2020-03-18	53.1874886069539	TRUE	FALSE
2020-04-03	NA	75.6141299233615	FALSE	FALSE
2020-04-01	2020-03-29	80.534729953826	TRUE	FALSE
2020-04-05	2020-03-28	82.7866497601096	TRUE	FALSE
2020-04-02	NA	70.8177750003064	FALSE	FALSE
2020-04-04	NA	77.9901406040658	FALSE	FALSE
2020-04-08	NA	40.387597731432	FALSE	FALSE
2020-03-12	NA	11.9672857998189	FALSE	TRUE
2020-03-29	NA	27.9554442551703	FALSE	FALSE
2020-03-25	NA	31.3338822964945	FALSE	TRUE
2020-04-02	2020-03-19	47.0097745703502	TRUE	FALSE
2020-04-04	NA	34.8350069449299	FALSE	FALSE
2020-03-28	NA	52.0480843232331	FALSE	FALSE
2020-03-12	2020-03-11	47.923279539408	TRUE	FALSE
2020-04-06	2020-03-24	41.775801844925	TRUE	FALSE
2020-03-13	2020-03-09	37.1575264660155	TRUE	FALSE
2020-04-04	2020-03-31	34.3264741733169	TRUE	FALSE
2020-03-24	NA	27.4842642675862	FALSE	FALSE
2020-03-31	NA	11.3214849949788	FALSE	FALSE
2020-03-26	2020-03-17	9.39725944391087	TRUE	FALSE
2020-04-01	NA	59.3234692459095	FALSE	TRUE
2020-04-04	2020-03-22	62.7105425801764	TRUE	FALSE
2020-04-05	NA	45.9473532654355	FALSE	TRUE
2020-04-06	NA	82.5406363840174	FALSE	TRUE
2020-04-01	2020-03-18	63.8445425565829	TRUE	FALSE
2020-03-26	NA	36.9042268807759	FALSE	FALSE
2020-04-08	NA	54.5305740120846	FALSE	FALSE
2020-03-27	2020-03-15	17.933599463695	TRUE	FALSE
2020-04-03	2020-03-27	91.0509635560518	TRUE	FALSE
2020-04-01	2020-03-25	37.1371707964667	TRUE	FALSE
2020-04-07	2020-03-22	90.1007157305879	TRUE	FALSE
2020-03-27	2020-03-16	51.9715426911917	TRUE	FALSE
2020-03-15	NA	62.0439905457312	TRUE	FALSE
2020-03-24	NA	3.00668172415431	FALSE	TRUE
2020-04-02	NA	46.6291348352589	FALSE	FALSE
2020-03-20	NA	34.564729081443	TRUE	FALSE
2020-04-02	NA	52.9229111054584	TRUE	FALSE
2020-04-03	NA	43.6612553984314	FALSE	FALSE
2020-04-08	NA	57.4077746367647	TRUE	FALSE
2020-04-01	2020-03-22	81.4704131168496	TRUE	FALSE
2020-03-21	2020-03-13	51.56327062203	TRUE	FALSE
2020-03-28	2020-03-23	68.1013221432057	TRUE	FALSE
2020-04-01	NA	52.013597462254	TRUE	FALSE
2020-03-26	2020-03-23	50.8065721889338	TRUE	FALSE
2020-04-05	NA	82.0979573212984	FALSE	FALSE
2020-04-07	2020-04-05	52.7365612237267	TRUE	FALSE
2020-03-20	NA	53.9732216515928	FALSE	FALSE
2020-04-02	2020-03-23	55.6828211727308	TRUE	FALSE
2020-04-07	NA	77.0010009447785	FALSE	TRUE
2020-04-06	NA	55.507903045529	TRUE	FALSE
2020-03-20	NA	65.8255703415398	FALSE	TRUE
2020-04-01	2020-03-30	53.3309324915126	TRUE	FALSE
2020-03-13	NA	54.3443853704287	TRUE	FALSE
2020-04-02	NA	93.145698841788	FALSE	TRUE
2020-03-28	2020-03-25	93.6513012577339	TRUE	FALSE
2020-04-02	2020-03-24	42.4245506028975	TRUE	FALSE
2020-03-28	2020-03-26	73.3401920428038	TRUE	FALSE
2020-04-04	NA	65.1839685565532	FALSE	FALSE
2020-03-20	2020-03-10	31.3826738451325	TRUE	FALSE
2020-03-28	2020-03-14	64.9225567647002	TRUE	FALSE
2020-03-25	NA	63.7046938770124	TRUE	FALSE
2020-03-26	2020-03-17	25.8536593604176	TRUE	FALSE
2020-03-27	2020-03-22	58.3055796846525	TRUE	FALSE
2020-03-31	2020-03-29	52.4591956097587	TRUE	FALSE
2020-03-24	2020-03-20	53.5404989764658	TRUE	FALSE
2020-04-04	NA	57.8640614716	FALSE	FALSE
2020-04-08	2020-03-24	23.3542371470521	TRUE	FALSE
2020-03-22	NA	14.4959436698802	FALSE	FALSE
2020-04-02	2020-03-23	40.8537710694055	TRUE	FALSE
2020-04-02	NA	57.4654241648931	FALSE	FALSE
2020-04-08	2020-04-03	65.227562957664	TRUE	FALSE
2020-03-27	2020-03-21	22.7386130032089	TRUE	FALSE
2020-03-31	NA	56.254418456752	FALSE	TRUE
2020-03-27	2020-03-20	59.5525715875712	TRUE	FALSE
2020-04-03	NA	21.7695217010629	FALSE	FALSE
2020-03-19	NA	11.1160188641038	FALSE	FALSE
2020-03-31	NA	50.3087666046539	TRUE	FALSE
2020-03-30	2020-03-24	28.3858039090456	TRUE	FALSE
2020-04-06	2020-03-31	44.6234666281776	TRUE	FALSE
2020-04-08	NA	85.181871337116	TRUE	FALSE
2020-03-22	NA	33.7974373946521	FALSE	FALSE
2020-03-22	2020-03-14	28.1008257197442	TRUE	FALSE
2020-03-21	2020-03-12	37.7209844667565	TRUE	FALSE
2020-04-04	2020-03-27	26.2071676982493	TRUE	FALSE
2020-04-08	NA	34.7975869681654	FALSE	FALSE
2020-04-07	NA	78.5927075119868	TRUE	FALSE
2020-04-07	2020-03-24	20.2813369697903	TRUE	FALSE
2020-03-27	NA	35.7991197432098	FALSE	FALSE
2020-03-25	NA	14.1641245846165	TRUE	FALSE
2020-04-01	NA	79.3520278282897	TRUE	FALSE
2020-04-02	NA	68.2372632136116	FALSE	FALSE
2020-04-03	NA	91.2594444166162	FALSE	FALSE
2020-03-19	2020-03-14	30.1083989058441	TRUE	FALSE
2020-03-16	NA	71.963282066611	TRUE	FALSE
2020-03-28	NA	10.1217114003745	FALSE	TRUE
2020-03-20	2020-03-16	86.0430098088129	TRUE	FALSE
2020-03-25	2020-03-16	71.9437421048524	TRUE	FALSE
2020-03-31	NA	55.5240445538795	FALSE	TRUE
2020-04-06	NA	66.7315221247961	FALSE	FALSE
2020-04-01	2020-03-27	83.5708985386297	TRUE	FALSE
2020-03-24	NA	28.9520496322311	FALSE	FALSE
2020-03-17	2020-03-11	54.3047726863001	TRUE	FALSE
2020-04-02	NA	76.4527116377294	TRUE	FALSE
2020-04-05	2020-03-17	10.9217186115997	TRUE	FALSE
2020-03-23	2020-03-19	16.8771843646102	TRUE	FALSE
2020-03-30	NA	79.7285892627197	FALSE	FALSE
2020-04-04	NA	18.3603579729514	FALSE	FALSE
2020-03-25	2020-03-18	64.1387992265894	TRUE	FALSE
2020-04-08	NA	49.8587451469096	TRUE	FALSE
2020-03-17	2020-03-14	41.4278029941276	TRUE	FALSE
2020-03-19	NA	47.7113631702834	FALSE	TRUE
2020-03-27	NA	89.0905251570251	FALSE	FALSE
2020-04-05	2020-03-28	94.269417460501	TRUE	FALSE
2020-04-09	NA	45.2831276958808	TRUE	FALSE
2020-04-05	NA	9.3711636386948	FALSE	FALSE
2020-04-04	NA	83.8032385307293	FALSE	TRUE
2020-03-13	NA	45.7114474199899	FALSE	FALSE
2020-04-02	NA	46.016057380872	FALSE	FALSE
2020-03-23	NA	1.21341638733446	TRUE	FALSE
2020-03-14	2020-03-06	62.996414599162	TRUE	FALSE
2020-03-31	NA	29.780871869246	FALSE	FALSE
2020-03-19	2020-03-17	85.9160936169599	TRUE	FALSE
2020-03-29	2020-03-16	17.2426999122433	TRUE	FALSE
2020-03-31	2020-03-15	51.2499567009739	TRUE	FALSE
2020-03-30	2020-03-12	31.2008106177726	TRUE	FALSE
2020-03-26	2020-03-13	42.7773996263483	TRUE	FALSE
2020-04-07	NA	56.0562035301333	FALSE	FALSE
2020-03-22	2020-03-18	54.7104029144601	TRUE	FALSE
2020-04-06	NA	50.4735879590999	TRUE	FALSE
2020-03-30	2020-03-24	46.0217301162202	TRUE	FALSE
2020-03-22	2020-03-18	51.757651489039	TRUE	FALSE
2020-04-01	NA	29.2169717565033	FALSE	FALSE
2020-03-24	2020-03-13	55.7429408292495	TRUE	FALSE
2020-03-31	NA	69.0484206553438	FALSE	TRUE
2020-04-03	2020-03-29	71.1654439754463	TRUE	FALSE
2020-03-22	NA	24.5580413214733	FALSE	FALSE
2020-03-23	NA	49.9466440531946	TRUE	FALSE
2020-04-04	NA	21.7412525360051	FALSE	FALSE
2020-04-06	NA	25.4852124794688	TRUE	FALSE
2020-03-22	2020-03-08	9.09109858765576	TRUE	FALSE
2020-04-02	2020-03-20	73.4998685089637	TRUE	FALSE
2020-03-14	NA	23.4425338237395	FALSE	FALSE
2020-04-01	NA	74.8590294922099	TRUE	FALSE
2020-03-26	2020-03-12	53.9698681586387	TRUE	FALSE
2020-04-01	NA	29.3664015300944	FALSE	FALSE
2020-03-20	NA	19.3288448182752	FALSE	TRUE
2020-03-29	2020-03-15	38.2990479105747	TRUE	FALSE
2020-03-10	NA	56.4921264863448	TRUE	FALSE
2020-03-24	2020-03-19	15.4686058974712	TRUE	FALSE
2020-03-26	NA	27.2837336911724	FALSE	TRUE
2020-03-19	2020-03-12	30.3622447772754	TRUE	FALSE
2020-03-29	2020-03-18	78.1347462302197	TRUE	FALSE
2020-03-19	2020-03-17	53.6327385125023	TRUE	FALSE
2020-03-27	2020-03-20	48.8391883491294	TRUE	FALSE
2020-04-02	2020-03-29	37.1581687752966	TRUE	FALSE
2020-03-25	NA	42.039273844393	FALSE	FALSE
2020-04-06	2020-03-11	58.6595506214875	TRUE	FALSE
2020-03-28	2020-03-20	45.331521371312	TRUE	FALSE
2020-03-26	2020-03-06	58.6194973659221	TRUE	FALSE
2020-04-03	2020-03-26	57.9695436627183	TRUE	FALSE
2020-04-04	NA	19.1649109140744	FALSE	TRUE
2020-03-24	NA	23.9608660802259	TRUE	FALSE
2020-03-25	2020-03-17	58.8894324278061	TRUE	FALSE
2020-04-08	2020-04-05	68.9632020551376	TRUE	FALSE
2020-03-25	2020-03-22	16.1996561882349	TRUE	FALSE
2020-03-28	NA	74.8222864753067	FALSE	TRUE
2020-03-27	NA	83.2510991977073	FALSE	FALSE
2020-03-22	NA	30.1076626733618	TRUE	FALSE
2020-04-02	NA	47.9626091790308	FALSE	FALSE
2020-04-03	NA	34.7869263287716	FALSE	FALSE
2020-03-31	2020-03-28	63.4973363106172	TRUE	FALSE
2020-04-01	NA	30.5138473046739	TRUE	FALSE
2020-03-18	2020-03-11	38.497269406259	TRUE	FALSE
2020-04-08	NA	53.7417745982435	FALSE	FALSE
2020-04-01	2020-03-29	17.2281489353313	TRUE	FALSE
2020-04-04	NA	23.7560085502104	TRUE	FALSE
2020-03-21	NA	49.6456963169963	TRUE	FALSE
2020-03-18	NA	26.9879092928708	FALSE	TRUE
2020-03-22	NA	28.7135287547756	FALSE	FALSE
2020-03-28	NA	18.7396321937779	FALSE	FALSE
2020-04-05	2020-03-28	36.2174037506754	TRUE	FALSE
2020-03-23	2020-03-18	49.2088820020751	TRUE	FALSE
2020-03-30	2020-03-27	22.1148247981622	TRUE	FALSE
2020-03-14	2020-03-10	26.9604458954571	TRUE	FALSE
2020-03-06	2020-02-29	10.128157463028	TRUE	FALSE
2020-03-27	NA	75.2337081369875	TRUE	FALSE
2020-03-31	NA	28.7081232590789	FALSE	FALSE
2020-04-02	NA	52.7193698685004	FALSE	TRUE
2020-04-02	2020-04-01	64.5077727653082	TRUE	FALSE
2020-03-15	NA	92.0584772499353	FALSE	FALSE
2020-04-02	2020-04-01	40.483212674081	TRUE	FALSE
2020-03-31	2020-03-14	32.7671513247177	TRUE	FALSE
2020-04-02	2020-03-30	28.3758025306651	FALSE	FALSE
2020-03-31	NA	33.562078544781	FALSE	FALSE
2020-03-19	NA	57.1719150495283	FALSE	FALSE
2020-03-27	NA	19.6985126719578	TRUE	FALSE
2020-03-31	2020-03-24	90.4577011398154	TRUE	FALSE
2020-04-02	2020-04-01	44.4895387048143	TRUE	FALSE
2020-04-01	NA	34.7540438059004	FALSE	FALSE
2020-04-01	NA	33.6270480846911	FALSE	FALSE
2020-04-04	NA	87.8192210998985	FALSE	FALSE
2020-04-04	NA	89.069530735792	FALSE	FALSE
2020-04-07	NA	54.0928515152541	FALSE	FALSE
2020-04-04	2020-03-10	55.0054982686089	TRUE	FALSE
2020-03-27	NA	21.2434649526956	FALSE	FALSE
2020-03-27	NA	48.5634175665749	FALSE	FALSE
2020-04-06	2020-03-14	31.3692758722649	TRUE	FALSE
2020-03-30	NA	53.8551375597048	FALSE	FALSE
2020-03-19	NA	49.0343416788649	TRUE	FALSE
2020-03-21	2020-03-17	54.2993785106891	TRUE	FALSE
2020-03-24	NA	44.8763372545832	FALSE	TRUE
2020-03-22	2020-03-20	41.9773897516154	TRUE	FALSE
2020-04-01	2020-03-28	10.6518545455425	TRUE	FALSE
2020-03-27	NA	49.6395926188778	FALSE	FALSE
2020-03-25	2020-03-24	16.8832516828637	TRUE	FALSE
2020-03-29	2020-03-20	51.8769914784678	TRUE	FALSE
2020-03-22	2020-03-21	67.2136724315932	TRUE	FALSE
2020-04-03	NA	90.3932026568609	TRUE	FALSE
2020-03-27	NA	21.9662271595035	FALSE	FALSE
2020-03-27	NA	31.0074553755187	TRUE	FALSE
2020-04-01	2020-03-22	29.3714894446956	TRUE	FALSE
2020-03-30	2020-03-20	63.3813978764153	TRUE	FALSE
2020-03-27	2020-03-23	15.0851734784945	TRUE	FALSE
2020-04-04	2020-03-27	51.7306449367635	TRUE	FALSE
2020-04-01	2020-03-27	69.0096832097469	TRUE	FALSE
2020-04-03	2020-03-29	54.2397030678122	TRUE	FALSE
2020-03-30	NA	77.7689123791008	FALSE	FALSE
2020-03-20	2020-03-06	63.4237694507991	TRUE	FALSE
2020-04-07	2020-04-05	85.6790727053343	TRUE	FALSE
2020-03-19	NA	49.7573330611989	TRUE	FALSE
2020-04-05	2020-03-06	48.7842520912145	TRUE	FALSE
2020-04-02	NA	84.8703352915268	FALSE	FALSE
2020-03-30	NA	40.4846835269713	FALSE	FALSE
2020-04-04	NA	79.1150647570057	TRUE	FALSE
2020-04-04	NA	91.3677862624346	FALSE	TRUE
2020-03-29	2020-03-20	62.2786855691782	TRUE	FALSE
2020-04-06	NA	83.7768519189695	FALSE	FALSE
2020-03-30	2020-03-20	36.8166534378758	TRUE	FALSE
2020-03-19	NA	34.2676645178619	FALSE	FALSE
2020-04-07	NA	93.0306194273392	FALSE	TRUE
2020-03-25	NA	56.2172366490643	FALSE	TRUE
2020-04-07	NA	61.6319345782043	TRUE	FALSE
2020-03-20	NA	62.7341458894531	TRUE	FALSE
2020-03-25	NA	48.8711922681822	TRUE	FALSE
2020-03-24	2020-03-20	68.5120205318563	TRUE	FALSE
2020-03-27	2020-03-16	34.3323300488428	TRUE	FALSE
2020-03-31	NA	51.0562186220431	FALSE	FALSE
2020-04-05	2020-03-29	9.51568565994477	TRUE	FALSE
2020-03-24	2020-03-13	76.6964549204116	TRUE	FALSE
2020-03-23	NA	31.5685992252335	TRUE	FALSE
2020-04-04	NA	18.1763092568171	TRUE	FALSE
2020-04-03	2020-03-28	48.2188340767565	TRUE	FALSE
2020-03-29	2020-03-19	38.9326776717077	TRUE	FALSE
2020-03-26	NA	51.6260839197627	FALSE	FALSE
2020-03-27	2020-03-15	44.3915741905648	TRUE	FALSE
2020-04-03	NA	54.9185202514087	FALSE	FALSE
2020-03-19	NA	40.657878773275	FALSE	FALSE
2020-03-29	NA	81.1262068085166	TRUE	FALSE
2020-04-08	2020-03-30	69.1593475902026	TRUE	FALSE
2020-03-26	NA	57.5993006346094	FALSE	TRUE
2020-04-07	2020-03-29	50.3343420459189	TRUE	FALSE
2020-04-02	2020-03-25	26.175605261552	TRUE	FALSE
2020-04-09	2020-04-04	57.0645345498893	TRUE	FALSE
2020-03-30	NA	71.6741764347303	FALSE	FALSE
2020-03-18	2020-03-15	64.2371724592446	TRUE	FALSE
2020-03-29	NA	39.7775504558554	FALSE	FALSE
2020-03-23	NA	37.5107866487283	TRUE	FALSE
2020-03-27	2020-03-16	36.9413625798519	TRUE	FALSE
2020-04-01	2020-03-15	63.6599743801379	TRUE	FALSE
2020-03-26	NA	48.5269612058749	FALSE	TRUE
2020-03-29	2020-03-16	58.3284856556971	TRUE	FALSE
2020-04-03	2020-03-24	52.0162424034476	TRUE	FALSE
2020-04-02	NA	17.4168053257475	FALSE	TRUE
2020-04-04	NA	89.6796331363775	TRUE	FALSE
2020-03-31	2020-03-10	60.8824640285655	TRUE	FALSE
2020-04-06	NA	51.4670041244806	FALSE	FALSE
2020-03-28	2020-03-16	37.8660516564392	TRUE	FALSE
2020-03-26	NA	48.6238801134346	FALSE	FALSE
2020-04-04	NA	8.38339715695342	FALSE	FALSE
2020-03-28	NA	70.7694558071949	FALSE	FALSE
2020-03-19	2020-03-17	29.3286067258635	TRUE	FALSE
2020-03-26	NA	56.093258468693	FALSE	FALSE
2020-04-07	2020-04-01	27.9111817478571	TRUE	FALSE
2020-04-06	NA	85.5310182993352	FALSE	FALSE
2020-03-18	NA	17.5109970978882	TRUE	FALSE
2020-04-03	2020-03-24	24.0250314604247	TRUE	FALSE
2020-03-28	NA	78.5441152408485	FALSE	FALSE
2020-04-08	NA	44.7037205126384	TRUE	FALSE
2020-03-11	2020-03-07	68.4252663183501	TRUE	FALSE
2020-03-25	NA	53.3671644706444	FALSE	TRUE
2020-04-07	NA	72.7839003992263	FALSE	FALSE
2020-04-03	NA	70.2003476769578	FALSE	FALSE
2020-04-06	2020-03-28	67.8981622448221	TRUE	FALSE
2020-03-16	NA	51.6575022098505	FALSE	FALSE
2020-03-18	NA	51.5168805237519	FALSE	FALSE
2020-04-04	NA	19.5932480586657	TRUE	FALSE
2020-03-30	2020-03-25	54.04962319558	TRUE	FALSE
2020-03-27	NA	54.6877282749439	TRUE	FALSE
2020-04-05	NA	12.272703642367	FALSE	TRUE
2020-03-21	NA	36.8163109434782	FALSE	FALSE
2020-04-05	2020-03-21	49.2270826209349	TRUE	FALSE
2020-03-25	NA	23.1917651086838	FALSE	FALSE
2020-04-07	NA	34.3376356042986	FALSE	FALSE
2020-03-24	NA	31.7031212190381	TRUE	FALSE
2020-04-02	NA	32.1539152997068	FALSE	FALSE
2020-03-09	NA	17.4981512255126	FALSE	TRUE
2020-04-08	NA	69.7419446070258	FALSE	FALSE
2020-03-25	2020-03-18	54.6755044675426	TRUE	FALSE
2020-03-18	2020-03-13	28.5706346247515	TRUE	FALSE
2020-04-03	NA	30.5521938473097	TRUE	FALSE
2020-03-28	NA	40.1641156868715	FALSE	FALSE
2020-03-26	2020-03-24	62.4022803890161	TRUE	FALSE
2020-04-04	NA	61.6607792504872	TRUE	FALSE
2020-04-05	NA	41.3231167486342	FALSE	TRUE
2020-04-06	NA	79.3987289899032	TRUE	FALSE
2020-04-07	NA	61.754572089116	FALSE	FALSE
2020-03-17	NA	58.3404565956633	TRUE	FALSE
2020-03-24	2020-03-17	62.0742257658492	TRUE	FALSE
2020-04-01	NA	34.9316199994205	TRUE	FALSE
2020-03-31	2020-03-18	66.8701929991105	TRUE	FALSE
2020-03-24	2020-03-12	17.6167113159144	TRUE	FALSE
2020-04-06	2020-03-24	25.560352718042	TRUE	FALSE
2020-04-05	NA	47.0820351577741	FALSE	FALSE
2020-04-01	2020-03-25	51.9002374043815	TRUE	FALSE
2020-04-05	NA	66.6373128412519	FALSE	TRUE
2020-04-03	2020-03-26	23.2746644131358	TRUE	FALSE
2020-03-27	2020-03-18	61.893299810711	TRUE	FALSE
2020-03-30	NA	88.8771463659398	FALSE	FALSE
2020-04-03	2020-04-01	42.7591125303899	TRUE	FALSE
2020-04-04	2020-03-26	56.0094779927975	TRUE	FALSE
2020-03-28	2020-03-21	85.971015756287	TRUE	FALSE
2020-03-27	2020-03-23	34.9301505862117	TRUE	FALSE
2020-03-30	NA	36.4360530788179	FALSE	FALSE
2020-03-24	2020-03-16	71.1502897320771	TRUE	FALSE
2020-03-27	2020-03-24	57.8720879925176	TRUE	FALSE
2020-03-30	2020-03-08	78.7218397462733	TRUE	FALSE
2020-03-19	NA	40.0368134351822	FALSE	FALSE
2020-04-01	NA	28.9552319315986	FALSE	FALSE
2020-03-19	NA	78.8559413100592	FALSE	FALSE
2020-04-03	2020-03-24	54.1228342979741	TRUE	FALSE
2020-03-12	2020-03-04	29.0159052120606	TRUE	FALSE
2020-03-24	NA	39.6352348806189	FALSE	FALSE
2020-03-27	NA	53.0630140479979	FALSE	FALSE
2020-03-21	2020-03-07	78.4597695877133	TRUE	FALSE
2020-03-26	NA	61.9265482445925	FALSE	FALSE
2020-03-21	NA	50.8470585170873	FALSE	TRUE
2020-04-02	2020-03-11	64.1606819017871	TRUE	FALSE
2020-03-26	2020-03-20	60.5125266614105	TRUE	FALSE
2020-04-03	2020-03-09	29.4708347863159	TRUE	FALSE
2020-04-02	2020-03-22	93.2348276180842	TRUE	FALSE
2020-04-07	NA	85.2630343304714	FALSE	TRUE
2020-03-18	NA	59.2054161616703	FALSE	FALSE
2020-03-25	NA	58.2085275554566	FALSE	FALSE
2020-03-25	2020-03-10	77.1215192933517	TRUE	FALSE
2020-03-30	2020-03-23	58.4383932122357	TRUE	FALSE
2020-03-25	2020-03-20	59.3827690723571	TRUE	FALSE
2020-03-27	2020-03-15	26.3449818846902	TRUE	FALSE
2020-04-07	NA	60.2187782127409	FALSE	FALSE
2020-03-31	NA	66.7420929051952	FALSE	TRUE
2020-04-03	NA	40.693137110893	FALSE	FALSE
2020-03-16	NA	66.1612950633025	TRUE	FALSE
2020-04-03	NA	83.1746069545135	FALSE	FALSE
2020-04-08	NA	58.0669788973626	FALSE	FALSE
2020-03-31	NA	49.7654280018354	FALSE	FALSE
2020-04-04	2020-03-31	30.1757128924658	TRUE	FALSE
2020-04-07	2020-04-01	53.1141407753624	TRUE	FALSE
2020-04-04	NA	2.90541933273143	FALSE	FALSE
2020-04-06	NA	24.4593530609139	TRUE	FALSE
2020-03-31	2020-03-21	52.5962813161391	TRUE	FALSE
2020-04-01	NA	49.2945772218472	FALSE	FALSE
2020-03-28	2020-03-20	29.0227252406206	TRUE	FALSE
2020-03-22	2020-03-16	62.5622999866884	TRUE	FALSE
2020-03-19	NA	24.9757994047515	FALSE	FALSE
2020-03-21	2020-03-14	50.8677199246181	TRUE	FALSE
2020-03-10	NA	51.2860003754495	FALSE	FALSE
2020-03-24	NA	45.6585463303818	FALSE	TRUE
2020-03-23	NA	21.4223016136316	FALSE	FALSE
2020-03-26	NA	45.9190313787872	FALSE	TRUE
2020-04-03	2020-03-27	27.7476165434141	TRUE	FALSE
2020-03-25	2020-03-01	53.128619308914	TRUE	FALSE
2020-04-05	NA	70.3109505103167	FALSE	FALSE
2020-03-27	NA	61.6401317097907	FALSE	FALSE
2020-03-31	2020-03-19	48.996088012342	TRUE	FALSE
2020-04-02	2020-03-14	63.036947768116	TRUE	FALSE
2020-03-26	NA	57.8214961834958	FALSE	FALSE
2020-04-07	2020-03-20	39.2488520181719	TRUE	FALSE
2020-04-06	NA	22.8987572738778	FALSE	FALSE
2020-04-01	NA	56.0394045406013	FALSE	FALSE
2020-03-31	2020-03-29	45.4783166859129	TRUE	FALSE
2020-03-24	2020-03-22	60.7475166763221	TRUE	FALSE
2020-03-31	NA	61.6695906678827	TRUE	FALSE
2020-04-03	2020-03-29	22.175885586396	TRUE	FALSE
2020-04-07	NA	26.0027661088926	FALSE	FALSE
2020-03-30	NA	38.196192632991	FALSE	FALSE
2020-04-08	NA	31.1215886629828	TRUE	FALSE
2020-03-25	2020-03-23	56.2575898549218	TRUE	FALSE
2020-04-02	2020-03-19	75.1261834309988	TRUE	FALSE
2020-03-21	NA	73.0115827067306	FALSE	TRUE
2020-03-22	NA	66.7247606346013	FALSE	FALSE
2020-04-02	NA	47.260727855453	FALSE	FALSE
2020-03-19	NA	24.9879536594246	FALSE	TRUE
2020-04-07	2020-03-20	59.4322963459755	TRUE	FALSE
2020-03-21	2020-03-15	48.474127342329	TRUE	FALSE
2020-03-28	NA	61.5027526560981	TRUE	FALSE
2020-04-08	2020-03-30	20.2804748632872	TRUE	FALSE
2020-03-16	2020-03-11	60.0128329021516	TRUE	FALSE
2020-03-24	2020-03-19	73.745796361483	TRUE	FALSE
2020-03-20	NA	50.5654526735656	TRUE	FALSE
2020-03-23	NA	85.2301205391826	FALSE	FALSE
2020-04-04	2020-03-31	43.0824773654837	TRUE	FALSE
2020-03-20	2020-03-11	18.8809045644642	TRUE	FALSE
2020-04-06	NA	82.9788352386897	FALSE	FALSE
2020-03-26	2020-03-07	49.3944874903951	TRUE	FALSE
2020-03-20	2020-03-15	75.3740158931281	TRUE	FALSE
2020-03-28	NA	44.93970631489	FALSE	FALSE
2020-04-08	2020-04-01	52.0255863695433	TRUE	FALSE
2020-03-23	2020-03-11	76.6160562226679	TRUE	FALSE
2020-04-08	NA	58.5206263310322	FALSE	FALSE
2020-04-07	NA	27.8553407736934	FALSE	FALSE
2020-03-18	2020-03-13	7.67785338480989	TRUE	FALSE
2020-03-20	2020-03-10	25.1452274545548	TRUE	FALSE
2020-04-03	2020-03-19	45.8064408927348	TRUE	FALSE
2020-04-05	2020-03-25	54.2332510564429	TRUE	FALSE
2020-03-31	2020-03-23	36.3104570146068	TRUE	FALSE
2020-04-01	NA	52.625110181126	TRUE	FALSE
2020-03-25	2020-03-18	84.1082040133817	TRUE	FALSE
2020-04-05	2020-03-15	74.6905177549871	TRUE	FALSE
2020-03-21	NA	54.7083515809314	FALSE	FALSE
2020-04-01	2020-03-21	28.2641588225469	TRUE	FALSE
2020-04-01	2020-03-21	60.2480364749699	TRUE	FALSE
2020-03-20	2020-03-18	61.0393676144235	TRUE	FALSE
2020-03-28	2020-03-27	41.5207919290768	TRUE	FALSE
2020-04-09	NA	60.9343297569495	FALSE	FALSE
2020-04-04	NA	77.9675692600862	FALSE	TRUE
2020-03-25	2020-03-19	80.8638109773148	TRUE	FALSE
2020-03-28	NA	39.2685101933071	FALSE	FALSE
2020-04-01	2020-03-28	30.4644067506318	TRUE	FALSE
2020-03-21	2020-03-11	47.7775923701042	TRUE	FALSE
2020-03-28	2020-03-26	51.5003563851773	TRUE	FALSE
2020-04-03	NA	40.0362901968822	FALSE	FALSE
2020-04-03	NA	49.5363690072124	FALSE	FALSE
2020-04-03	NA	59.5627947632181	FALSE	FALSE
2020-03-31	NA	85.8303500026407	TRUE	FALSE
2020-03-27	NA	62.9626757237925	TRUE	FALSE
2020-04-05	NA	48.9571298467733	FALSE	FALSE
2020-03-27	2020-03-15	42.0258250435195	TRUE	FALSE
2020-03-12	2020-03-05	47.4017163682754	TRUE	FALSE
2020-03-26	2020-03-20	44.7146818392787	TRUE	FALSE
2020-03-29	2020-03-26	78.8096532701884	TRUE	FALSE
2020-04-04	NA	15.4309575239915	FALSE	FALSE
2020-03-24	2020-03-18	38.5793416022695	TRUE	FALSE
2020-03-31	NA	54.0301222914453	FALSE	FALSE
2020-04-07	2020-04-02	56.1359503005749	TRUE	FALSE
2020-04-06	NA	86.1278840848276	FALSE	FALSE
2020-03-20	NA	69.4570656798523	FALSE	FALSE
2020-03-13	NA	40.2608574731361	TRUE	FALSE
2020-03-28	NA	55.7073597622376	TRUE	FALSE
2020-03-29	NA	75.3611178771253	TRUE	FALSE
2020-03-31	NA	52.1717633470967	FALSE	FALSE
2020-04-01	2020-03-26	30.2870589482075	TRUE	FALSE
2020-03-27	NA	57.6590094629515	FALSE	FALSE
2020-04-05	NA	30.0453461854203	FALSE	FALSE
2020-03-21	NA	10.153670325954	FALSE	TRUE
2020-04-05	NA	57.3605800651091	TRUE	FALSE
2020-03-30	2020-03-26	76.6541217611578	TRUE	FALSE
2020-03-30	NA	90.8268163391516	FALSE	TRUE
2020-03-22	2020-03-19	72.1333879677587	TRUE	FALSE
2020-04-01	NA	19.7393118993277	FALSE	TRUE
2020-03-31	NA	54.4614698975111	FALSE	TRUE
2020-03-25	NA	30.2820252326512	FALSE	FALSE
2020-04-04	2020-03-15	60.4253098074264	TRUE	FALSE
2020-04-07	NA	80.496332494627	FALSE	TRUE
2020-03-25	2020-03-14	39.6207166449294	TRUE	FALSE
2020-03-21	2020-03-14	32.9417658882614	TRUE	FALSE
2020-03-25	NA	38.1103868366896	TRUE	FALSE
2020-03-31	2020-03-18	38.3146506068476	TRUE	FALSE
2020-04-04	2020-03-22	18.2545979191072	TRUE	FALSE
2020-03-21	2020-03-13	50.158246176318	TRUE	FALSE
2020-03-27	2020-03-24	41.1618893009003	TRUE	FALSE
2020-03-28	NA	59.6821815415023	FALSE	FALSE
2020-04-06	NA	54.1853123179409	TRUE	FALSE
2020-03-18	NA	32.3338671930105	FALSE	FALSE
2020-04-04	NA	32.4676649597395	TRUE	FALSE
2020-03-22	2020-03-12	41.8763010859801	TRUE	FALSE
2020-03-11	2020-03-01	60.76760963341	TRUE	FALSE
2020-03-30	2020-03-26	35.2550902885443	TRUE	FALSE
2020-03-30	NA	23.5317754875769	TRUE	FALSE
2020-03-25	NA	67.4607617502358	FALSE	FALSE
2020-04-08	2020-03-17	26.9990643294184	TRUE	FALSE
2020-03-25	NA	28.4916464697535	FALSE	FALSE
2020-03-19	2020-03-16	59.0462930342713	TRUE	FALSE
2020-04-02	NA	35.1216311479292	FALSE	FALSE
2020-03-21	NA	73.3260449652406	FALSE	FALSE
2020-04-02	2020-03-29	68.5092108583524	TRUE	FALSE
2020-03-26	2020-03-22	32.8297854582197	TRUE	FALSE
2020-04-03	2020-03-31	56.007296762067	TRUE	FALSE
2020-03-25	2020-03-22	78.7950217161206	TRUE	FALSE
2020-03-24	2020-03-22	72.6632357499576	TRUE	FALSE
2020-04-07	2020-04-05	54.0605861180474	TRUE	FALSE
2020-03-24	2020-03-14	38.1815800768431	TRUE	FALSE
2020-03-31	NA	57.2561677311945	FALSE	FALSE
2020-04-01	NA	22.2749979618211	TRUE	FALSE
2020-03-28	NA	57.5271018928806	TRUE	FALSE
2020-04-03	NA	52.4532984508561	TRUE	FALSE
2020-04-04	NA	53.2663937966422	FALSE	FALSE
2020-04-08	2020-03-22	76.3730936136464	TRUE	FALSE
2020-03-26	2020-03-20	83.8843282161729	TRUE	FALSE
2020-04-01	2020-03-23	78.599974699501	TRUE	FALSE
2020-03-24	NA	77.3392920397973	FALSE	FALSE
2020-03-26	NA	51.9175494445746	TRUE	FALSE
2020-03-27	2020-03-26	77.9899559957607	TRUE	FALSE
2020-04-06	NA	84.3934746868325	TRUE	FALSE
2020-03-23	2020-03-16	61.9255498795916	TRUE	FALSE
2020-04-08	2020-03-17	40.8135285088778	TRUE	FALSE
2020-04-09	NA	38.5989267463835	TRUE	FALSE
2020-03-31	2020-03-26	17.5812214575301	TRUE	FALSE
2020-04-01	NA	35.0599601329055	FALSE	FALSE
2020-04-02	2020-03-15	33.8048835175504	TRUE	FALSE
2020-03-26	NA	9.36498510267038	FALSE	FALSE
2020-04-03	NA	38.0326675389182	FALSE	TRUE
2020-04-04	NA	51.7608919090801	FALSE	FALSE
2020-04-06	2020-03-25	63.1998428094548	TRUE	FALSE
2020-04-04	2020-03-18	22.3475913310832	FALSE	TRUE
2020-03-27	NA	53.0129781855246	FALSE	FALSE
2020-03-28	NA	35.5723598358524	FALSE	FALSE
2020-04-08	2020-03-17	58.5217047637712	TRUE	FALSE
2020-03-27	NA	24.202857055746	TRUE	FALSE
2020-03-22	NA	50.9782776423335	FALSE	FALSE
2020-03-29	2020-03-19	67.4820871623506	TRUE	FALSE
2020-03-21	2020-03-11	74.1093897376022	TRUE	FALSE
2020-03-30	NA	38.2058568869084	FALSE	FALSE
2020-03-20	NA	37.2528501746375	FALSE	FALSE
2020-04-01	2020-03-28	61.8540798975813	TRUE	FALSE
2020-04-07	2020-03-21	22.5117239378681	TRUE	FALSE
2020-04-02	NA	59.0017787779842	FALSE	FALSE
2020-03-21	2020-03-17	60.1822370328251	TRUE	FALSE
2020-03-22	NA	65.6762624600353	FALSE	FALSE
2020-03-18	NA	21.490164741299	FALSE	FALSE
2020-04-05	2020-03-29	68.5073375360576	TRUE	FALSE
2020-04-09	2020-03-06	68.3990506457958	TRUE	FALSE
2020-03-23	2020-03-15	74.994716871243	TRUE	FALSE
2020-04-01	2020-03-28	62.272247862421	TRUE	FALSE
2020-03-28	2020-03-14	53.6153906277449	TRUE	FALSE
2020-03-28	2020-03-16	54.3827313364415	TRUE	FALSE
2020-04-06	NA	61.046924574845	FALSE	FALSE
2020-03-20	2020-03-11	20.9023716900282	TRUE	FALSE
2020-04-04	NA	33.7454785025385	FALSE	FALSE
2020-03-26	2020-03-17	51.870795502615	TRUE	FALSE
2020-03-19	NA	61.0983502672147	TRUE	FALSE
2020-03-28	2020-03-15	51.0373598250183	TRUE	FALSE
2020-03-26	2020-03-24	52.0915483157235	TRUE	FALSE
2020-04-06	2020-03-25	16.1755603474503	TRUE	FALSE
2020-03-27	NA	55.5728669838542	FALSE	FALSE
2020-04-06	2020-03-31	35.2541854763525	TRUE	FALSE
2020-04-08	NA	83.0282609696122	FALSE	TRUE
2020-04-06	2020-04-01	34.3575333797544	TRUE	FALSE
2020-04-04	2020-03-20	40.3230596795394	TRUE	FALSE
2020-03-29	NA	63.0147395765269	TRUE	FALSE
2020-04-06	2020-04-01	88.6814105066245	TRUE	FALSE
2020-03-31	NA	71.5040938613309	FALSE	FALSE
2020-03-14	2020-03-07	58.2112886076413	TRUE	FALSE
2020-04-07	2020-04-03	85.3488387402445	TRUE	FALSE
2020-04-06	NA	14.0336931842071	FALSE	FALSE
2020-03-30	NA	26.2172945413129	TRUE	FALSE
2020-03-25	2020-03-19	22.9028108575305	TRUE	FALSE
2020-03-25	2020-03-15	60.4797982510436	TRUE	FALSE
2020-03-14	NA	47.3896025919058	TRUE	FALSE
2020-04-05	2020-03-23	81.2615312756664	TRUE	FALSE
2020-03-31	2020-03-21	54.5251072516598	TRUE	FALSE
2020-03-28	NA	67.1519022946804	FALSE	FALSE
2020-03-23	2020-03-17	72.9975724506445	TRUE	FALSE
2020-03-26	2020-03-18	52.0873213041023	TRUE	FALSE
2020-03-27	2020-03-18	56.0048716898334	TRUE	FALSE
2020-03-28	NA	69.006423278308	FALSE	TRUE
2020-04-08	NA	51.7669023545318	FALSE	FALSE
2020-03-21	2020-03-18	4.46413709847018	TRUE	FALSE
2020-04-04	2020-03-25	50.5194207963697	TRUE	FALSE
2020-03-21	NA	50.2630177638637	FALSE	FALSE
2020-04-09	NA	57.310435935663	TRUE	FALSE
2020-04-06	2020-03-29	68.347560126445	TRUE	FALSE
2020-03-06	NA	52.1301170253504	TRUE	FALSE
2020-04-02	2020-03-24	79.4444598219538	TRUE	FALSE
2020-03-21	2020-03-16	71.9845594725992	TRUE	FALSE
2020-04-04	2020-04-01	25.4451216835599	TRUE	FALSE
2020-03-26	2020-03-12	71.7845944501491	TRUE	FALSE
2020-03-20	NA	55.2307387284053	TRUE	FALSE
2020-04-08	2020-04-06	39.4334896001858	TRUE	FALSE
2020-04-02	NA	24.4330453351716	TRUE	FALSE
2020-03-23	2020-03-20	42.4864475713614	TRUE	FALSE
2020-03-19	2020-03-14	50.0406427543764	TRUE	FALSE
2020-03-31	2020-03-30	44.2737105979603	TRUE	FALSE
2020-03-22	NA	45.697626491176	TRUE	FALSE
2020-03-29	NA	36.147258076253	FALSE	FALSE
2020-03-26	2020-03-24	72.3571060317275	TRUE	FALSE
2020-03-19	NA	38.3284301300873	FALSE	TRUE
2020-04-04	NA	48.8449501037217	FALSE	FALSE
2020-04-07	2020-04-02	31.1640360386282	TRUE	FALSE
2020-03-26	2020-03-11	60.3766400716388	TRUE	FALSE
2020-04-03	NA	37.0839911782733	FALSE	FALSE
2020-03-17	2020-03-15	13.8401235628145	TRUE	FALSE
2020-03-31	2020-03-17	62.6255862921685	TRUE	FALSE
2020-04-02	2020-03-20	46.0379139456562	TRUE	FALSE
2020-03-31	2020-03-29	59.4985119202933	TRUE	FALSE
2020-03-27	2020-03-24	44.7775079043082	TRUE	FALSE
2020-04-03	NA	1	TRUE	FALSE
2020-04-07	NA	87.8754318052077	FALSE	FALSE
2020-03-19	NA	52.7620585017509	FALSE	FALSE
2020-04-03	NA	49.8605407767261	FALSE	FALSE
2020-04-06	NA	2.0827807323921	FALSE	FALSE
2020-04-03	2020-03-26	46.1401795108532	TRUE	FALSE
2020-04-01	NA	10.2131749026119	FALSE	FALSE
2020-04-05	NA	26.4171217685812	TRUE	FALSE
2020-03-28	NA	11.8559550567595	TRUE	FALSE
2020-04-02	NA	23.8135381686191	TRUE	FALSE
2020-04-06	2020-03-26	27.8192812138269	TRUE	FALSE
2020-04-03	NA	57.6259068650558	FALSE	FALSE
2020-04-05	2020-03-27	71.176947362846	TRUE	FALSE
2020-04-02	2020-03-21	23.2698364465905	TRUE	FALSE
2020-04-06	NA	35.334920038971	TRUE	FALSE
2020-03-13	NA	61.0888384791729	TRUE	FALSE
2020-03-18	2020-03-11	83.413251071884	TRUE	FALSE
2020-03-25	NA	36.2934263306431	FALSE	FALSE
2020-03-22	NA	28.1756057937803	FALSE	FALSE
2020-03-17	2020-03-09	55.9883375410794	TRUE	FALSE
2020-03-25	NA	29.3251589863323	FALSE	FALSE
2020-04-05	NA	44.1065182491432	FALSE	FALSE
2020-04-05	NA	32.8628325740412	TRUE	FALSE
2020-03-28	2020-03-19	54.5252270669331	TRUE	FALSE
2020-03-22	NA	31.9047528536177	FALSE	FALSE
2020-04-02	NA	41.5202993747049	FALSE	TRUE
2020-03-20	2020-03-13	61.887022481567	TRUE	FALSE
2020-03-26	NA	62.8056321606091	TRUE	FALSE
2020-03-22	NA	30.8599445094312	FALSE	FALSE
2020-03-31	NA	16.2985044316226	FALSE	FALSE
2020-04-01	NA	29.0319411035176	FALSE	TRUE
2020-03-21	NA	19.9837307789162	FALSE	FALSE
2020-03-26	2020-03-22	59.7703561700575	TRUE	FALSE
2020-03-11	2020-03-06	53.720211147189	TRUE	FALSE
2020-03-22	2020-03-12	38.3968345695553	TRUE	FALSE
2020-03-18	NA	41.514777718983	FALSE	FALSE
2020-03-30	NA	50.0378698273821	FALSE	FALSE
2020-03-25	2020-03-11	60.2334401593429	TRUE	FALSE
2020-03-27	2020-03-21	40.4289191509202	TRUE	FALSE
2020-03-26	NA	42.7624761587817	FALSE	TRUE
2020-03-29	2020-03-17	31.5829142344601	TRUE	FALSE
2020-04-01	2020-03-22	49.3675871606659	TRUE	FALSE
2020-04-05	NA	17.0290337826786	FALSE	FALSE
2020-03-27	2020-03-26	73.5916596481209	TRUE	FALSE
2020-04-07	2020-04-03	15.2640645374057	TRUE	FALSE
2020-03-15	2020-03-08	39.2468621809414	TRUE	FALSE
2020-03-21	2020-03-13	50.1857609303071	TRUE	FALSE
2020-03-24	NA	61.88820985546	FALSE	TRUE
2020-04-01	NA	53.4370067674083	TRUE	FALSE
2020-04-02	NA	62.0269427855839	FALSE	TRUE
2020-04-04	2020-03-27	48.0323340543403	TRUE	FALSE
2020-03-29	2020-03-26	46.3106216796111	TRUE	FALSE
2020-04-07	NA	23.1578551518297	FALSE	FALSE
2020-03-27	2020-03-23	15.6652895770487	TRUE	FALSE
2020-03-21	NA	24.2784797510549	TRUE	FALSE
2020-03-19	NA	41.3121444482305	FALSE	FALSE
2020-03-21	2020-03-17	26.8589234967153	TRUE	FALSE
2020-04-02	NA	18.9306602940926	FALSE	FALSE
2020-03-20	2020-03-15	61.2389589743167	TRUE	FALSE
2020-03-27	NA	26.213670565754	FALSE	FALSE
2020-04-08	2020-03-17	61.9819643927252	TRUE	FALSE
2020-04-06	NA	75.4770283458609	TRUE	FALSE
2020-03-26	2020-03-19	72.6553931650504	TRUE	FALSE
2020-04-07	NA	1	TRUE	FALSE
2020-03-31	NA	38.1598703098416	FALSE	FALSE
2020-03-24	2020-03-10	22.3484097636889	TRUE	FALSE
2020-03-30	2020-03-18	42.7486212461489	TRUE	FALSE
2020-04-03	NA	50.2854323792026	FALSE	FALSE
2020-04-06	NA	22.8270469698071	FALSE	TRUE
2020-03-13	2020-03-06	49.1812199390804	TRUE	FALSE
2020-03-30	NA	30.3924492430949	FALSE	TRUE
2020-03-29	2020-03-26	51.4090103083158	TRUE	FALSE
2020-03-27	NA	85.2936753987815	FALSE	TRUE
2020-04-02	NA	34.6807562606262	FALSE	FALSE
2020-03-19	NA	47.9476874823368	TRUE	FALSE
2020-03-18	2020-03-12	15.3728814348694	TRUE	FALSE
2020-04-05	NA	72.4349817651512	FALSE	TRUE
2020-04-05	NA	59.9782755923975	FALSE	FALSE
2020-03-28	2020-03-17	38.9996038529012	TRUE	FALSE
2020-04-02	2020-03-28	37.4659440189621	TRUE	FALSE
2020-03-29	NA	13.0927100290505	FALSE	FALSE
2020-03-21	2020-03-14	18.6574549894469	TRUE	FALSE
2020-04-04	2020-03-21	64.0718239772339	TRUE	FALSE
2020-03-30	2020-03-22	38.479372497681	TRUE	FALSE
2020-03-31	NA	21.8437608167043	TRUE	FALSE
2020-03-22	NA	30.5899373759941	FALSE	FALSE
2020-04-04	NA	67.7136504494782	FALSE	FALSE
2020-03-28	NA	81.1662548474912	TRUE	FALSE
2020-04-06	NA	56.0530988024377	FALSE	FALSE
2020-04-05	NA	45.9296939109446	FALSE	FALSE
2020-04-03	NA	43.3089040438941	FALSE	FALSE
2020-03-30	NA	29.7694680931859	FALSE	FALSE
2020-03-28	NA	59.5568828335197	FALSE	FALSE
2020-04-04	NA	60.3719135475008	FALSE	FALSE
2020-03-29	NA	55.2619643719323	FALSE	FALSE
2020-03-26	NA	30.9875647655332	FALSE	FALSE
2020-03-29	2020-03-18	51.0218936682974	TRUE	FALSE
2020-03-22	NA	45.6027934708597	TRUE	FALSE
2020-03-19	2020-03-04	46.1068314171797	TRUE	FALSE
2020-04-02	2020-03-26	54.2620750120365	TRUE	FALSE
2020-04-07	NA	71.507001456705	FALSE	FALSE
2020-03-22	NA	1	FALSE	FALSE
2020-03-25	NA	11.3931541154378	TRUE	FALSE
2020-03-27	2020-03-16	47.1904931529271	TRUE	FALSE
2020-03-11	2020-03-05	46.0431523526311	TRUE	FALSE
2020-03-31	2020-03-13	51.6479617117415	TRUE	FALSE
2020-03-22	NA	48.2010288386246	FALSE	FALSE
2020-03-18	NA	58.0427645764874	FALSE	FALSE
2020-03-19	NA	30.7928943510195	FALSE	FALSE
2020-03-27	NA	56.1219467819199	FALSE	FALSE
2020-04-02	2020-03-19	24.1383452246241	TRUE	FALSE
2020-04-02	NA	50.5138609564812	TRUE	FALSE
2020-03-28	2020-03-24	62.1304982366999	TRUE	FALSE
2020-04-09	2020-04-05	41.99098247182	TRUE	FALSE
2020-04-01	2020-03-22	57.7585457311932	TRUE	FALSE
2020-03-27	NA	40.371052077637	TRUE	FALSE
2020-04-09	2020-03-26	25.3865543831389	TRUE	FALSE
2020-04-04	NA	75.6863388792317	FALSE	FALSE
2020-04-03	2020-03-24	77.4084048201602	TRUE	FALSE
2020-03-31	2020-03-22	64.3481050707015	TRUE	FALSE
2020-03-28	NA	49.8136629955177	FALSE	FALSE
2020-04-01	NA	79.1136429934715	FALSE	FALSE
2020-03-28	2020-03-21	31.2852565316164	TRUE	FALSE
2020-03-28	NA	34.270984215085	FALSE	FALSE
2020-03-20	NA	45.483607514047	TRUE	FALSE
2020-03-31	2020-03-19	61.967258074237	TRUE	FALSE
2020-03-28	NA	21.7150000462979	FALSE	FALSE
2020-04-06	NA	93.323397380621	FALSE	FALSE
2020-03-26	2020-03-20	68.7966035571891	TRUE	FALSE
2020-04-06	2020-03-24	57.0854922209488	TRUE	FALSE
2020-03-31	NA	17.3200288554392	TRUE	FALSE
2020-03-28	2020-03-25	33.7560573751949	TRUE	FALSE
2020-04-02	2020-03-31	55.2970879849825	TRUE	FALSE
2020-04-02	NA	55.8999650624994	TRUE	FALSE
2020-03-28	2020-03-26	28.4042790843986	TRUE	FALSE
2020-03-25	NA	34.7165041744009	TRUE	FALSE
2020-03-31	NA	30.3959734476845	FALSE	FALSE
2020-03-30	2020-03-20	25.6307787929334	TRUE	FALSE
2020-03-25	NA	93.9623649692528	FALSE	FALSE
2020-03-26	NA	29.5823564240645	FALSE	FALSE
2020-04-01	2020-03-30	16.1568436693065	TRUE	FALSE
2020-04-03	2020-03-27	38.4480792144719	TRUE	FALSE
2020-03-24	2020-03-15	61.3524610741631	TRUE	FALSE
2020-03-31	2020-03-24	29.7347445942241	TRUE	FALSE
2020-04-07	2020-04-06	81.1998746587327	TRUE	FALSE
2020-04-04	NA	97.8321573094913	TRUE	FALSE
2020-03-22	NA	54.0545015286342	FALSE	FALSE
2020-04-06	2020-03-27	56.5301558508515	TRUE	FALSE
2020-03-31	NA	82.5265907084954	TRUE	FALSE
2020-03-15	NA	49.9768270521017	FALSE	TRUE
2020-03-14	NA	69.0809410572624	FALSE	FALSE
2020-03-19	2020-03-08	25.747326717383	TRUE	FALSE
2020-04-04	NA	83.5601914394815	TRUE	FALSE
2020-03-26	NA	80.2220642657166	FALSE	TRUE
[truncated: 27,247 more rows]
