# Supplementary material for: Nowcasting the COVID‐19 pandemic in Bavaria
Source: Biom J. 2020 Dec 1;63(3):490–502. doi: 10.1002/bimj.202000112 (PMC7753318; doi:10.1002/bimj.202000112)
Supplement: Supplementary file 2 — Supporting Information [file BIMJ-63-490-s001.zip › code_and_data/results_public/1_main_analysis/tables/table_2_delay_smry.csv]

rep_week_local	n	n_delay_available	prop_delay_available	mean	median	q25	q75
9	32	21	66%	3.42857142857143	2	1	6
10	403	217	54%	3.91705069124424	3	2	5
11	2212	1001	45%	4.67032967032967	4	2	7
12	6840	3213	47%	5.53283535636477	5	2	8
13	10427	4784	46%	6.58946488294314	6	3	9
14	9103	3740	41%	7.89465240641711	7	3	11
15	229	66	29%	9.40909090909091	8	5	14
